# Supplementary material for: Response of Bolivian gray titi monkeys (Plecturocebus donacophilus) to an anthropogenic noise gradient: behavioral and hormonal correlates
Source: PeerJ. 2020 Nov 20;8:e10417. doi: 10.7717/peerj.10417 (PMC7682439; doi:10.7717/peerj.10417)
Supplement: Data S1 — The SPL tab shows maximum and minimum sound pressure levels for each sampling day, orientation, time, track number and distance from the highway. The PAM tab shows the values of acoustic indices RMS and M for each study group, with additional information on the site distance to the highway, and sampling time. The behavior tab shows each study group, individual, date, time and forest stratum. The cortisol tab shows the concentrations of fecal cortisol for each study group, the sampling date, the home range distance from the highway, the individual and age and approximate time of defecation. [file peerj-08-10417-s005.xlsx]

## Sheet: SPL
rank	date	orientation	val	hour	track	distance(m)	site	spl		variables
1	9/23/17	N	max	06:00:00	1	1	1	90.0		orientation	Factor	2 levels	"N","S": 1 1 1 1 1 1 1 1 1 1 ...
2	9/23/17	N	max	06:00:00	1	100	2	63.9		val	Factor	2 levels	"max","min": 1 1 1 1 1 1 1 1 1 1 ...
3	9/23/17	N	max	06:00:00	1	200	3	56.2		hour	Factor	5 levels	"06:00","09:00",..: 1 2 3 4 5 1 2 3 4 5 ...
4	9/23/17	N	max	06:00:00	1	300	4	47.3		distance	covariate	9 values	1 1 1 1 1 100 100 100 100 100 ...
5	9/23/17	N	max	06:00:00	1	400	5	48.0		track	Integer	3 tracks	1 1 1 1 1 2 2 2 2 2 ...
6	9/23/17	N	max	06:00:00	1	500	6	47.0		site	Integer	9 sites/track	1 1 1 1 1 2 2 2 2 2 ...
7	9/23/17	N	max	06:00:00	1	600	7	45.5		spl	DV	Numeric
8	9/23/17	N	max	06:00:00	1	700	8	46.4
9	9/23/17	N	max	06:00:00	1	800	9	52.9
10	9/23/17	N	max	09:00:00	1	1	1	83.5
11	9/23/17	N	max	09:00:00	1	100	2	69.6
12	9/23/17	N	max	09:00:00	1	200	3	55.1
13	9/23/17	N	max	09:00:00	1	300	4	46.5
14	9/23/17	N	max	09:00:00	1	400	5	49.7
15	9/23/17	N	max	09:00:00	1	500	6	52.6
16	9/23/17	N	max	09:00:00	1	600	7	45.6
17	9/23/17	N	max	09:00:00	1	700	8	44.0
18	9/23/17	N	max	09:00:00	1	800	9	49.0
19	9/23/17	N	max	12:00:00	1	1	1	86.8
20	9/23/17	N	max	12:00:00	1	100	2	71.8
21	9/23/17	N	max	12:00:00	1	200	3	59.8
22	9/23/17	N	max	12:00:00	1	300	4	51.4
23	9/23/17	N	max	12:00:00	1	400	5	45.8
24	9/23/17	N	max	12:00:00	1	500	6	51.9
25	9/23/17	N	max	12:00:00	1	600	7	55.4
26	9/23/17	N	max	12:00:00	1	700	8	45.4
27	9/23/17	N	max	12:00:00	1	800	9	54.1
28	9/23/17	N	max	15:00:00	1	1	1	85.1
29	9/23/17	N	max	15:00:00	1	100	2	59.5
30	9/23/17	N	max	15:00:00	1	200	3	54.0
31	9/23/17	N	max	15:00:00	1	300	4	47.3
32	9/23/17	N	max	15:00:00	1	400	5	58.7
33	9/23/17	N	max	15:00:00	1	500	6	49.1
34	9/23/17	N	max	15:00:00	1	600	7	41.7
35	9/23/17	N	max	15:00:00	1	700	8	44.7
36	9/23/17	N	max	15:00:00	1	800	9	48.4
37	9/23/17	N	max	18:00:00	1	1	1	88.9
38	9/23/17	N	max	18:00:00	1	100	2	63.4
39	9/23/17	N	max	18:00:00	1	200	3	49.9
40	9/23/17	N	max	18:00:00	1	300	4	64.5
41	9/23/17	N	max	18:00:00	1	400	5	76.8
42	9/23/17	N	max	18:00:00	1	500	6	55.6
43	9/23/17	N	max	18:00:00	1	600	7	48.3
44	9/23/17	N	max	18:00:00	1	700	8	42.5
45	9/23/17	N	max	18:00:00	1	800	9	42.4
46	9/23/17	N	min	06:00:00	1	1	1	64.4
47	9/23/17	N	min	06:00:00	1	100	2	45.0
48	9/23/17	N	min	06:00:00	1	200	3	41.8
49	9/23/17	N	min	06:00:00	1	300	4	42.2
50	9/23/17	N	min	06:00:00	1	400	5	42.6
51	9/23/17	N	min	06:00:00	1	500	6	40.7
52	9/23/17	N	min	06:00:00	1	600	7	45.6
53	9/23/17	N	min	06:00:00	1	700	8	41.5
54	9/23/17	N	min	06:00:00	1	800	9	45.9
55	9/23/17	N	min	09:00:00	1	1	1	63.7
56	9/23/17	N	min	09:00:00	1	100	2	52.1
57	9/23/17	N	min	09:00:00	1	200	3	43.0
58	9/23/17	N	min	09:00:00	1	300	4	40.5
59	9/23/17	N	min	09:00:00	1	400	5	42.1
60	9/23/17	N	min	09:00:00	1	500	6	39.9
61	9/23/17	N	min	09:00:00	1	600	7	39.1
62	9/23/17	N	min	09:00:00	1	700	8	39.7
63	9/23/17	N	min	09:00:00	1	800	9	42.0
64	9/23/17	N	min	12:00:00	1	1	1	66.2
65	9/23/17	N	min	12:00:00	1	100	2	54.6
66	9/23/17	N	min	12:00:00	1	200	3	44.9
67	9/23/17	N	min	12:00:00	1	300	4	41.3
68	9/23/17	N	min	12:00:00	1	400	5	44.1
69	9/23/17	N	min	12:00:00	1	500	6	45.0
70	9/23/17	N	min	12:00:00	1	600	7	42.1
71	9/23/17	N	min	12:00:00	1	700	8	41.3
72	9/23/17	N	min	12:00:00	1	800	9	40.1
73	9/23/17	N	min	15:00:00	1	1	1	61.2
74	9/23/17	N	min	15:00:00	1	100	2	48.4
75	9/23/17	N	min	15:00:00	1	200	3	43.4
76	9/23/17	N	min	15:00:00	1	300	4	40.9
77	9/23/17	N	min	15:00:00	1	400	5	47.2
78	9/23/17	N	min	15:00:00	1	500	6	36.4
79	9/23/17	N	min	15:00:00	1	600	7	38.1
80	9/23/17	N	min	15:00:00	1	700	8	37.0
81	9/23/17	N	min	15:00:00	1	800	9	43.3
82	9/23/17	N	min	18:00:00	1	1	1	70.8
83	9/23/17	N	min	18:00:00	1	100	2	50.9
84	9/23/17	N	min	18:00:00	1	200	3	48.0
85	9/23/17	N	min	18:00:00	1	300	4	56.0
86	9/23/17	N	min	18:00:00	1	400	5	68.6
87	9/23/17	N	min	18:00:00	1	500	6	48.2
88	9/23/17	N	min	18:00:00	1	600	7	38.0
89	9/23/17	N	min	18:00:00	1	700	8	38.8
90	9/23/17	N	min	18:00:00	1	800	9	36.5
91	9/23/17	S	max	06:00:00	1	1	1	84.9
92	9/23/17	S	max	06:00:00	1	100	2	61.6
93	9/23/17	S	max	06:00:00	1	200	3	51.5
94	9/23/17	S	max	06:00:00	1	300	4	49.3
95	9/23/17	S	max	06:00:00	1	400	5	50.6
96	9/23/17	S	max	06:00:00	1	500	6	55.4
97	9/23/17	S	max	06:00:00	1	600	7	48.1
98	9/23/17	S	max	06:00:00	1	700	8	56.1
99	9/23/17	S	max	06:00:00	1	800	9	58.1
100	9/23/17	S	max	09:00:00	1	1	1	76.1
101	9/23/17	S	max	09:00:00	1	100	2	64.5
102	9/23/17	S	max	09:00:00	1	200	3	52.3
103	9/23/17	S	max	09:00:00	1	300	4	46.8
104	9/23/17	S	max	09:00:00	1	400	5	44.8
105	9/23/17	S	max	09:00:00	1	500	6	47.0
106	9/23/17	S	max	09:00:00	1	600	7	44.1
107	9/23/17	S	max	09:00:00	1	700	8	46.3
108	9/23/17	S	max	09:00:00	1	800	9	45.2
109	9/23/17	S	max	12:00:00	1	1	1	82.7
110	9/23/17	S	max	12:00:00	1	100	2	69.4
111	9/23/17	S	max	12:00:00	1	200	3	60.9
112	9/23/17	S	max	12:00:00	1	300	4	48.2
113	9/23/17	S	max	12:00:00	1	400	5	53.4
114	9/23/17	S	max	12:00:00	1	500	6	53.0
115	9/23/17	S	max	12:00:00	1	600	7	59.7
116	9/23/17	S	max	12:00:00	1	700	8	46.7
117	9/23/17	S	max	12:00:00	1	800	9	59.2
118	9/23/17	S	max	15:00:00	1	1	1	82.7
119	9/23/17	S	max	15:00:00	1	100	2	64.0
120	9/23/17	S	max	15:00:00	1	200	3	77.1
121	9/23/17	S	max	15:00:00	1	300	4	46.0
122	9/23/17	S	max	15:00:00	1	400	5	55.2
123	9/23/17	S	max	15:00:00	1	500	6	45.2
124	9/23/17	S	max	15:00:00	1	600	7	48.4
125	9/23/17	S	max	15:00:00	1	700	8	47.3
126	9/23/17	S	max	15:00:00	1	800	9	52.3
127	9/23/17	S	max	18:00:00	1	1	1	85.9
128	9/23/17	S	max	18:00:00	1	100	2	65.2
129	9/23/17	S	max	18:00:00	1	200	3	58.5
130	9/23/17	S	max	18:00:00	1	300	4	71.5
131	9/23/17	S	max	18:00:00	1	400	5	78.0
132	9/23/17	S	max	18:00:00	1	500	6	60.2
133	9/23/17	S	max	18:00:00	1	600	7	46.5
134	9/23/17	S	max	18:00:00	1	700	8	43.4
135	9/23/17	S	max	18:00:00	1	800	9	45.2
136	9/23/17	S	min	06:00:00	1	1	1	61.9
137	9/23/17	S	min	06:00:00	1	100	2	46.3
138	9/23/17	S	min	06:00:00	1	200	3	44.1
139	9/23/17	S	min	06:00:00	1	300	4	43.1
140	9/23/17	S	min	06:00:00	1	400	5	45.2
141	9/23/17	S	min	06:00:00	1	500	6	42.8
142	9/23/17	S	min	06:00:00	1	600	7	43.9
143	9/23/17	S	min	06:00:00	1	700	8	42.9
144	9/23/17	S	min	06:00:00	1	800	9	46.0
145	9/23/17	S	min	09:00:00	1	1	1	59.8
146	9/23/17	S	min	09:00:00	1	100	2	48.9
147	9/23/17	S	min	09:00:00	1	200	3	44.6
148	9/23/17	S	min	09:00:00	1	300	4	40.3
149	9/23/17	S	min	09:00:00	1	400	5	41.1
150	9/23/17	S	min	09:00:00	1	500	6	42.8
151	9/23/17	S	min	09:00:00	1	600	7	39.9
152	9/23/17	S	min	09:00:00	1	700	8	40.3
153	9/23/17	S	min	09:00:00	1	800	9	43.6
154	9/23/17	S	min	12:00:00	1	1	1	61.2
155	9/23/17	S	min	12:00:00	1	100	2	52.7
156	9/23/17	S	min	12:00:00	1	200	3	44.8
157	9/23/17	S	min	12:00:00	1	300	4	45.2
158	9/23/17	S	min	12:00:00	1	400	5	43.9
159	9/23/17	S	min	12:00:00	1	500	6	44.2
160	9/23/17	S	min	12:00:00	1	600	7	41.9
161	9/23/17	S	min	12:00:00	1	700	8	40.5
162	9/23/17	S	min	12:00:00	1	800	9	41.3
163	9/23/17	S	min	15:00:00	1	1	1	66.5
164	9/23/17	S	min	15:00:00	1	100	2	47.6
165	9/23/17	S	min	15:00:00	1	200	3	40.7
166	9/23/17	S	min	15:00:00	1	300	4	42.6
167	9/23/17	S	min	15:00:00	1	400	5	39.5
168	9/23/17	S	min	15:00:00	1	500	6	40.5
169	9/23/17	S	min	15:00:00	1	600	7	40.7
170	9/23/17	S	min	15:00:00	1	700	8	39.8
171	9/23/17	S	min	15:00:00	1	800	9	41.7
172	9/23/17	S	min	18:00:00	1	1	1	68.1
173	9/23/17	S	min	18:00:00	1	100	2	52.6
174	9/23/17	S	min	18:00:00	1	200	3	52.0
175	9/23/17	S	min	18:00:00	1	300	4	60.1
176	9/23/17	S	min	18:00:00	1	400	5	63.8
177	9/23/17	S	min	18:00:00	1	500	6	42.7
178	9/23/17	S	min	18:00:00	1	600	7	38.1
179	9/23/17	S	min	18:00:00	1	700	8	38.3
180	9/23/17	S	min	18:00:00	1	800	9	37.6
181	9/25/17	N	max	06:00:00	2	1	10	88.5
182	9/25/17	N	max	06:00:00	2	100	11	61.2
183	9/25/17	N	max	06:00:00	2	200	12	53.9
184	9/25/17	N	max	06:00:00	2	300	13	55.4
185	9/25/17	N	max	06:00:00	2	400	14	60.9
186	9/25/17	N	max	06:00:00	2	500	15	51.3
187	9/25/17	N	max	06:00:00	2	600	16	50.3
188	9/25/17	N	max	06:00:00	2	700	17	55.4
189	9/25/17	N	max	06:00:00	2	800	18	58.3
190	9/25/17	N	max	09:00:00	2	1	10	83.9
191	9/25/17	N	max	09:00:00	2	100	11	60.3
192	9/25/17	N	max	09:00:00	2	200	12	48.6
193	9/25/17	N	max	09:00:00	2	300	13	65.4
194	9/25/17	N	max	09:00:00	2	400	14	55.3
195	9/25/17	N	max	09:00:00	2	500	15	51.4
196	9/25/17	N	max	09:00:00	2	600	16	54.8
197	9/25/17	N	max	09:00:00	2	700	17	65.4
198	9/25/17	N	max	09:00:00	2	800	18	57.6
199	9/25/17	N	max	12:00:00	2	1	10	87.0
200	9/25/17	N	max	12:00:00	2	100	11	66.9
201	9/25/17	N	max	12:00:00	2	200	12	55.6
202	9/25/17	N	max	12:00:00	2	300	13	55.6
203	9/25/17	N	max	12:00:00	2	400	14	58.3
204	9/25/17	N	max	12:00:00	2	500	15	54.1
205	9/25/17	N	max	12:00:00	2	600	16	56.2
206	9/25/17	N	max	12:00:00	2	700	17	48.9
207	9/25/17	N	max	12:00:00	2	800	18	47.0
208	9/25/17	N	max	15:00:00	2	1	10	85.1
209	9/25/17	N	max	15:00:00	2	100	11	66.7
210	9/25/17	N	max	15:00:00	2	200	12	58.1
211	9/25/17	N	max	15:00:00	2	300	13	52.3
212	9/25/17	N	max	15:00:00	2	400	14	49.1
213	9/25/17	N	max	15:00:00	2	500	15	48.4
214	9/25/17	N	max	15:00:00	2	600	16	48.5
215	9/25/17	N	max	15:00:00	2	700	17	47.4
216	9/25/17	N	max	15:00:00	2	800	18	46.0
217	9/25/17	N	max	18:00:00	2	1	10	96.4
218	9/25/17	N	max	18:00:00	2	100	11	71.8
219	9/25/17	N	max	18:00:00	2	200	12	71.8
220	9/25/17	N	max	18:00:00	2	300	13	66.8
221	9/25/17	N	max	18:00:00	2	400	14	63.7
222	9/25/17	N	max	18:00:00	2	500	15	60.5
223	9/25/17	N	max	18:00:00	2	600	16	45.2
224	9/25/17	N	max	18:00:00	2	700	17	46.9
225	9/25/17	N	max	18:00:00	2	800	18	71.2
226	9/25/17	N	min	06:00:00	2	1	10	63.5
227	9/25/17	N	min	06:00:00	2	100	11	51.3
228	9/25/17	N	min	06:00:00	2	200	12	47.4
229	9/25/17	N	min	06:00:00	2	300	13	46.8
230	9/25/17	N	min	06:00:00	2	400	14	48.4
231	9/25/17	N	min	06:00:00	2	500	15	45.2
232	9/25/17	N	min	06:00:00	2	600	16	45.2
233	9/25/17	N	min	06:00:00	2	700	17	47.0
234	9/25/17	N	min	06:00:00	2	800	18	47.2
235	9/25/17	N	min	09:00:00	2	1	10	65.0
236	9/25/17	N	min	09:00:00	2	100	11	50.7
237	9/25/17	N	min	09:00:00	2	200	12	44.8
238	9/25/17	N	min	09:00:00	2	300	13	48.2
239	9/25/17	N	min	09:00:00	2	400	14	43.0
240	9/25/17	N	min	09:00:00	2	500	15	41.7
241	9/25/17	N	min	09:00:00	2	600	16	40.0
242	9/25/17	N	min	09:00:00	2	700	17	52.0
243	9/25/17	N	min	09:00:00	2	800	18	42.5
244	9/25/17	N	min	12:00:00	2	1	10	66.3
245	9/25/17	N	min	12:00:00	2	100	11	56.9
246	9/25/17	N	min	12:00:00	2	200	12	46.4
247	9/25/17	N	min	12:00:00	2	300	13	44.3
248	9/25/17	N	min	12:00:00	2	400	14	44.2
249	9/25/17	N	min	12:00:00	2	500	15	42.1
250	9/25/17	N	min	12:00:00	2	600	16	42.7
251	9/25/17	N	min	12:00:00	2	700	17	39.9
252	9/25/17	N	min	12:00:00	2	800	18	40.8
253	9/25/17	N	min	15:00:00	2	1	10	67.3
254	9/25/17	N	min	15:00:00	2	100	11	50.3
255	9/25/17	N	min	15:00:00	2	200	12	56.7
256	9/25/17	N	min	15:00:00	2	300	13	45.2
257	9/25/17	N	min	15:00:00	2	400	14	43.5
258	9/25/17	N	min	15:00:00	2	500	15	44.0
259	9/25/17	N	min	15:00:00	2	600	16	41.9
260	9/25/17	N	min	15:00:00	2	700	17	41.3
261	9/25/17	N	min	15:00:00	2	800	18	42.1
262	9/25/17	N	min	18:00:00	2	1	10	70.6
263	9/25/17	N	min	18:00:00	2	100	11	60.9
264	9/25/17	N	min	18:00:00	2	200	12	63.0
265	9/25/17	N	min	18:00:00	2	300	13	61.7
266	9/25/17	N	min	18:00:00	2	400	14	57.7
267	9/25/17	N	min	18:00:00	2	500	15	54.8
268	9/25/17	N	min	18:00:00	2	600	16	43.3
269	9/25/17	N	min	18:00:00	2	700	17	44.5
270	9/25/17	N	min	18:00:00	2	800	18	44.4
271	9/25/17	S	max	06:00:00	2	1	10	84.0
272	9/25/17	S	max	06:00:00	2	100	11	62.8
273	9/25/17	S	max	06:00:00	2	200	12	54.0
274	9/25/17	S	max	06:00:00	2	300	13	56.8
275	9/25/17	S	max	06:00:00	2	400	14	55.1
276	9/25/17	S	max	06:00:00	2	500	15	51.4
277	9/25/17	S	max	06:00:00	2	600	16	54.6
278	9/25/17	S	max	06:00:00	2	700	17	55.1
279	9/25/17	S	max	06:00:00	2	800	18	50.5
280	9/25/17	S	max	09:00:00	2	1	10	87.4
281	9/25/17	S	max	09:00:00	2	100	11	62.2
282	9/25/17	S	max	09:00:00	2	200	12	62.1
283	9/25/17	S	max	09:00:00	2	300	13	67.7
284	9/25/17	S	max	09:00:00	2	400	14	53.7
285	9/25/17	S	max	09:00:00	2	500	15	48.4
286	9/25/17	S	max	09:00:00	2	600	16	71.2
287	9/25/17	S	max	09:00:00	2	700	17	71.4
288	9/25/17	S	max	09:00:00	2	800	18	61.2
289	9/25/17	S	max	12:00:00	2	1	10	84.2
290	9/25/17	S	max	12:00:00	2	100	11	73.4
291	9/25/17	S	max	12:00:00	2	200	12	57.5
292	9/25/17	S	max	12:00:00	2	300	13	53.6
293	9/25/17	S	max	12:00:00	2	400	14	53.7
294	9/25/17	S	max	12:00:00	2	500	15	46.3
295	9/25/17	S	max	12:00:00	2	600	16	46.1
296	9/25/17	S	max	12:00:00	2	700	17	48.0
297	9/25/17	S	max	12:00:00	2	800	18	42.0
298	9/25/17	S	max	15:00:00	2	1	10	83.9
299	9/25/17	S	max	15:00:00	2	100	11	68.9
300	9/25/17	S	max	15:00:00	2	200	12	63.5
301	9/25/17	S	max	15:00:00	2	300	13	53.0
302	9/25/17	S	max	15:00:00	2	400	14	49.9
303	9/25/17	S	max	15:00:00	2	500	15	49.1
304	9/25/17	S	max	15:00:00	2	600	16	48.2
305	9/25/17	S	max	15:00:00	2	700	17	46.7
306	9/25/17	S	max	15:00:00	2	800	18	46.6
307	9/25/17	S	max	18:00:00	2	1	10	85.8
308	9/25/17	S	max	18:00:00	2	100	11	71.8
309	9/25/17	S	max	18:00:00	2	200	12	69.4
310	9/25/17	S	max	18:00:00	2	300	13	67.2
311	9/25/17	S	max	18:00:00	2	400	14	65.3
312	9/25/17	S	max	18:00:00	2	500	15	62.4
313	9/25/17	S	max	18:00:00	2	600	16	44.2
314	9/25/17	S	max	18:00:00	2	700	17	46.4
315	9/25/17	S	max	18:00:00	2	800	18	74.3
316	9/25/17	S	min	06:00:00	2	1	10	64.8
317	9/25/17	S	min	06:00:00	2	100	11	50.5
318	9/25/17	S	min	06:00:00	2	200	12	46.2
319	9/25/17	S	min	06:00:00	2	300	13	47.2
320	9/25/17	S	min	06:00:00	2	400	14	48.6
321	9/25/17	S	min	06:00:00	2	500	15	47.7
322	9/25/17	S	min	06:00:00	2	600	16	45.9
323	9/25/17	S	min	06:00:00	2	700	17	48.4
324	9/25/17	S	min	06:00:00	2	800	18	46.2
325	9/25/17	S	min	09:00:00	2	1	10	66.9
326	9/25/17	S	min	09:00:00	2	100	11	50.4
327	9/25/17	S	min	09:00:00	2	200	12	47.6
328	9/25/17	S	min	09:00:00	2	300	13	54.0
329	9/25/17	S	min	09:00:00	2	400	14	43.7
330	9/25/17	S	min	09:00:00	2	500	15	40.9
331	9/25/17	S	min	09:00:00	2	600	16	44.2
332	9/25/17	S	min	09:00:00	2	700	17	48.8
333	9/25/17	S	min	09:00:00	2	800	18	41.1
334	9/25/17	S	min	12:00:00	2	1	10	61.0
335	9/25/17	S	min	12:00:00	2	100	11	59.3
336	9/25/17	S	min	12:00:00	2	200	12	42.9
337	9/25/17	S	min	12:00:00	2	300	13	44.2
338	9/25/17	S	min	12:00:00	2	400	14	42.4
339	9/25/17	S	min	12:00:00	2	500	15	41.6
340	9/25/17	S	min	12:00:00	2	600	16	43.7
341	9/25/17	S	min	12:00:00	2	700	17	40.5
342	9/25/17	S	min	12:00:00	2	800	18	38.4
343	9/25/17	S	min	15:00:00	2	1	10	67.7
344	9/25/17	S	min	15:00:00	2	100	11	50.6
345	9/25/17	S	min	15:00:00	2	200	12	57.0
346	9/25/17	S	min	15:00:00	2	300	13	48.2
347	9/25/17	S	min	15:00:00	2	400	14	43.4
348	9/25/17	S	min	15:00:00	2	500	15	41.7
349	9/25/17	S	min	15:00:00	2	600	16	43.6
350	9/25/17	S	min	15:00:00	2	700	17	40.1
351	9/25/17	S	min	15:00:00	2	800	18	41.7
352	9/25/17	S	min	18:00:00	2	1	10	60.3
353	9/25/17	S	min	18:00:00	2	100	11	63.8
354	9/25/17	S	min	18:00:00	2	200	12	63.2
355	9/25/17	S	min	18:00:00	2	300	13	61.5
356	9/25/17	S	min	18:00:00	2	400	14	55.0
357	9/25/17	S	min	18:00:00	2	500	15	49.4
358	9/25/17	S	min	18:00:00	2	600	16	41.3
359	9/25/17	S	min	18:00:00	2	700	17	43.2
360	9/25/17	S	min	18:00:00	2	800	18	44.6
361	9/27/17	N	max	06:00:00	3	1	19	87.8
362	9/27/17	N	max	06:00:00	3	100	20	57.9
363	9/27/17	N	max	06:00:00	3	200	21	53.8
364	9/27/17	N	max	06:00:00	3	300	22	55.4
365	9/27/17	N	max	06:00:00	3	400	23	56.6
366	9/27/17	N	max	06:00:00	3	500	24	56.7
367	9/27/17	N	max	06:00:00	3	600	25	55.6
368	9/27/17	N	max	06:00:00	3	700	26	52.6
369	9/27/17	N	max	06:00:00	3	800	27	58.5
370	9/27/17	N	max	09:00:00	3	1	19	95.6
371	9/27/17	N	max	09:00:00	3	100	20	75.9
372	9/27/17	N	max	09:00:00	3	200	21	78.0
373	9/27/17	N	max	09:00:00	3	300	22	66.5
374	9/27/17	N	max	09:00:00	3	400	23	55.7
375	9/27/17	N	max	09:00:00	3	500	24	61.8
376	9/27/17	N	max	09:00:00	3	600	25	57.7
377	9/27/17	N	max	09:00:00	3	700	26	63.6
378	9/27/17	N	max	09:00:00	3	800	27	54.7
379	9/27/17	N	max	12:00:00	3	1	19	84.3
380	9/27/17	N	max	12:00:00	3	100	20	70.1
381	9/27/17	N	max	12:00:00	3	200	21	54.9
382	9/27/17	N	max	12:00:00	3	300	22	66.3
383	9/27/17	N	max	12:00:00	3	400	23	64.4
384	9/27/17	N	max	12:00:00	3	500	24	67.8
385	9/27/17	N	max	12:00:00	3	600	25	53.0
386	9/27/17	N	max	12:00:00	3	700	26	48.4
387	9/27/17	N	max	12:00:00	3	800	27	56.6
388	9/27/17	N	max	15:00:00	3	1	19	86.9
389	9/27/17	N	max	15:00:00	3	100	20	60.4
390	9/27/17	N	max	15:00:00	3	200	21	65.7
391	9/27/17	N	max	15:00:00	3	300	22	54.9
392	9/27/17	N	max	15:00:00	3	400	23	68.6
393	9/27/17	N	max	15:00:00	3	500	24	54.4
394	9/27/17	N	max	15:00:00	3	600	25	59.1
395	9/27/17	N	max	15:00:00	3	700	26	57.9
396	9/27/17	N	max	15:00:00	3	800	27	54.8
397	9/27/17	N	max	18:00:00	3	1	19	86.3
398	9/27/17	N	max	18:00:00	3	100	20	62.8
399	9/27/17	N	max	18:00:00	3	200	21	70.8
400	9/27/17	N	max	18:00:00	3	300	22	69.4
401	9/27/17	N	max	18:00:00	3	400	23	60.5
402	9/27/17	N	max	18:00:00	3	500	24	50.6
403	9/27/17	N	max	18:00:00	3	600	25	57.7
404	9/27/17	N	max	18:00:00	3	700	26	49.6
405	9/27/17	N	max	18:00:00	3	800	27	54.2
406	9/27/17	N	min	06:00:00	3	1	19	66.3
407	9/27/17	N	min	06:00:00	3	100	20	50.5
408	9/27/17	N	min	06:00:00	3	200	21	48.7
409	9/27/17	N	min	06:00:00	3	300	22	48.2
410	9/27/17	N	min	06:00:00	3	400	23	46.8
411	9/27/17	N	min	06:00:00	3	500	24	47.6
412	9/27/17	N	min	06:00:00	3	600	25	49.7
413	9/27/17	N	min	06:00:00	3	700	26	46.0
414	9/27/17	N	min	06:00:00	3	800	27	47.6
415	9/27/17	N	min	09:00:00	3	1	19	66.9
416	9/27/17	N	min	09:00:00	3	100	20	57.4
417	9/27/17	N	min	09:00:00	3	200	21	62.8
418	9/27/17	N	min	09:00:00	3	300	22	49.4
419	9/27/17	N	min	09:00:00	3	400	23	51.2
420	9/27/17	N	min	09:00:00	3	500	24	48.0
421	9/27/17	N	min	09:00:00	3	600	25	51.0
422	9/27/17	N	min	09:00:00	3	700	26	48.6
423	9/27/17	N	min	09:00:00	3	800	27	48.2
424	9/27/17	N	min	12:00:00	3	1	19	66.3
425	9/27/17	N	min	12:00:00	3	100	20	50.7
426	9/27/17	N	min	12:00:00	3	200	21	50.7
427	9/27/17	N	min	12:00:00	3	300	22	51.4
428	9/27/17	N	min	12:00:00	3	400	23	49.6
429	9/27/17	N	min	12:00:00	3	500	24	47.0
430	9/27/17	N	min	12:00:00	3	600	25	46.8
431	9/27/17	N	min	12:00:00	3	700	26	45.6
432	9/27/17	N	min	12:00:00	3	800	27	45.7
433	9/27/17	N	min	15:00:00	3	1	19	59.3
434	9/27/17	N	min	15:00:00	3	100	20	51.3
435	9/27/17	N	min	15:00:00	3	200	21	48.5
436	9/27/17	N	min	15:00:00	3	300	22	48.0
437	9/27/17	N	min	15:00:00	3	400	23	46.6
438	9/27/17	N	min	15:00:00	3	500	24	45.9
439	9/27/17	N	min	15:00:00	3	600	25	47.5
440	9/27/17	N	min	15:00:00	3	700	26	42.1
441	9/27/17	N	min	15:00:00	3	800	27	43.6
442	9/27/17	N	min	18:00:00	3	1	19	68.2
443	9/27/17	N	min	18:00:00	3	100	20	50.2
444	9/27/17	N	min	18:00:00	3	200	21	63.5
445	9/27/17	N	min	18:00:00	3	300	22	61.5
446	9/27/17	N	min	18:00:00	3	400	23	51.5
447	9/27/17	N	min	18:00:00	3	500	24	46.0
448	9/27/17	N	min	18:00:00	3	600	25	49.9
449	9/27/17	N	min	18:00:00	3	700	26	46.2
450	9/27/17	N	min	18:00:00	3	800	27	46.9
451	9/27/17	S	max	06:00:00	3	1	19	89.2
452	9/27/17	S	max	06:00:00	3	100	20	57.9
453	9/27/17	S	max	06:00:00	3	200	21	52.6
454	9/27/17	S	max	06:00:00	3	300	22	51.5
455	9/27/17	S	max	06:00:00	3	400	23	53.8
456	9/27/17	S	max	06:00:00	3	500	24	65.9
457	9/27/17	S	max	06:00:00	3	600	25	57.7
458	9/27/17	S	max	06:00:00	3	700	26	50.2
459	9/27/17	S	max	06:00:00	3	800	27	58.5
460	9/27/17	S	max	09:00:00	3	1	19	83.7
461	9/27/17	S	max	09:00:00	3	100	20	79.4
462	9/27/17	S	max	09:00:00	3	200	21	76.5
463	9/27/17	S	max	09:00:00	3	300	22	58.1
464	9/27/17	S	max	09:00:00	3	400	23	61.6
465	9/27/17	S	max	09:00:00	3	500	24	67.3
466	9/27/17	S	max	09:00:00	3	600	25	61.5
467	9/27/17	S	max	09:00:00	3	700	26	64.4
468	9/27/17	S	max	09:00:00	3	800	27	55.3
469	9/27/17	S	max	12:00:00	3	1	19	82.9
470	9/27/17	S	max	12:00:00	3	100	20	66.3
471	9/27/17	S	max	12:00:00	3	200	21	52.9
472	9/27/17	S	max	12:00:00	3	300	22	75.5
473	9/27/17	S	max	12:00:00	3	400	23	54.9
474	9/27/17	S	max	12:00:00	3	500	24	47.4
475	9/27/17	S	max	12:00:00	3	600	25	52.6
476	9/27/17	S	max	12:00:00	3	700	26	52.6
477	9/27/17	S	max	12:00:00	3	800	27	53.4
478	9/27/17	S	max	15:00:00	3	1	19	82.6
479	9/27/17	S	max	15:00:00	3	100	20	56.0
480	9/27/17	S	max	15:00:00	3	200	21	50.3
481	9/27/17	S	max	15:00:00	3	300	22	56.5
482	9/27/17	S	max	15:00:00	3	400	23	52.9
483	9/27/17	S	max	15:00:00	3	500	24	53.0
484	9/27/17	S	max	15:00:00	3	600	25	62.9
485	9/27/17	S	max	15:00:00	3	700	26	47.3
486	9/27/17	S	max	15:00:00	3	800	27	51.7
487	9/27/17	S	max	18:00:00	3	1	19	82.2
488	9/27/17	S	max	18:00:00	3	100	20	60.9
489	9/27/17	S	max	18:00:00	3	200	21	72.4
490	9/27/17	S	max	18:00:00	3	300	22	69.6
491	9/27/17	S	max	18:00:00	3	400	23	51.9
492	9/27/17	S	max	18:00:00	3	500	24	58.3
493	9/27/17	S	max	18:00:00	3	600	25	50.8
494	9/27/17	S	max	18:00:00	3	700	26	48.7
495	9/27/17	S	max	18:00:00	3	800	27	54.6
496	9/27/17	S	min	06:00:00	3	1	19	65.3
497	9/27/17	S	min	06:00:00	3	100	20	49.9
498	9/27/17	S	min	06:00:00	3	200	21	47.3
499	9/27/17	S	min	06:00:00	3	300	22	46.0
500	9/27/17	S	min	06:00:00	3	400	23	45.9
501	9/27/17	S	min	06:00:00	3	500	24	47.1
502	9/27/17	S	min	06:00:00	3	600	25	48.9
503	9/27/17	S	min	06:00:00	3	700	26	45.5
504	9/27/17	S	min	06:00:00	3	800	27	47.6
505	9/27/17	S	min	09:00:00	3	1	19	61.6
506	9/27/17	S	min	09:00:00	3	100	20	57.7
507	9/27/17	S	min	09:00:00	3	200	21	58.1
508	9/27/17	S	min	09:00:00	3	300	22	52.3
509	9/27/17	S	min	09:00:00	3	400	23	48.9
510	9/27/17	S	min	09:00:00	3	500	24	49.2
511	9/27/17	S	min	09:00:00	3	600	25	50.6
512	9/27/17	S	min	09:00:00	3	700	26	49.0
513	9/27/17	S	min	09:00:00	3	800	27	47.8
514	9/27/17	S	min	12:00:00	3	1	19	60.7
515	9/27/17	S	min	12:00:00	3	100	20	53.2
516	9/27/17	S	min	12:00:00	3	200	21	48.8
517	9/27/17	S	min	12:00:00	3	300	22	55.9
518	9/27/17	S	min	12:00:00	3	400	23	47.2
519	9/27/17	S	min	12:00:00	3	500	24	45.6
520	9/27/17	S	min	12:00:00	3	600	25	46.3
521	9/27/17	S	min	12:00:00	3	700	26	45.2
522	9/27/17	S	min	12:00:00	3	800	27	44.8
523	9/27/17	S	min	15:00:00	3	1	19	65.4
524	9/27/17	S	min	15:00:00	3	100	20	50.9
525	9/27/17	S	min	15:00:00	3	200	21	48.2
526	9/27/17	S	min	15:00:00	3	300	22	45.6
527	9/27/17	S	min	15:00:00	3	400	23	46.2
528	9/27/17	S	min	15:00:00	3	500	24	45.9
529	9/27/17	S	min	15:00:00	3	600	25	46.1
530	9/27/17	S	min	15:00:00	3	700	26	42.2
531	9/27/17	S	min	15:00:00	3	800	27	46.4
532	9/27/17	S	min	18:00:00	3	1	19	62.4
533	9/27/17	S	min	18:00:00	3	100	20	52.6
534	9/27/17	S	min	18:00:00	3	200	21	66.0
535	9/27/17	S	min	18:00:00	3	300	22	62.4
536	9/27/17	S	min	18:00:00	3	400	23	50.5
537	9/27/17	S	min	18:00:00	3	500	24	46.4
538	9/27/17	S	min	18:00:00	3	600	25	48.7
539	9/27/17	S	min	18:00:00	3	700	26	43.9
540	9/27/17	S	min	18:00:00	3	800	27	46.3
541	2017-03-10	N	max	06:00:00	1	1	1	85.5
542	2017-03-10	N	max	06:00:00	1	100	2	69.1
543	2017-03-10	N	max	06:00:00	1	200	3	58.4
544	2017-03-10	N	max	06:00:00	1	300	4	60.2
545	2017-03-10	N	max	06:00:00	1	400	5	48.7
546	2017-03-10	N	max	06:00:00	1	500	6	69.9
547	2017-03-10	N	max	06:00:00	1	600	7	46.4
548	2017-03-10	N	max	06:00:00	1	700	8	51.5
549	2017-03-10	N	max	06:00:00	1	800	9	45.0
550	2017-03-10	N	max	09:00:00	1	1	1	87.4
551	2017-03-10	N	max	09:00:00	1	100	2	61.7
552	2017-03-10	N	max	09:00:00	1	200	3	68.7
553	2017-03-10	N	max	09:00:00	1	300	4	56.9
554	2017-03-10	N	max	09:00:00	1	400	5	62.8
555	2017-03-10	N	max	09:00:00	1	500	6	57.1
556	2017-03-10	N	max	09:00:00	1	600	7	65.2
557	2017-03-10	N	max	09:00:00	1	700	8	65.7
558	2017-03-10	N	max	09:00:00	1	800	9	68.3
559	2017-03-10	N	max	12:00:00	1	1	1	89.0
560	2017-03-10	N	max	12:00:00	1	100	2	66.5
561	2017-03-10	N	max	12:00:00	1	200	3	56.8
562	2017-03-10	N	max	12:00:00	1	300	4	49.6
563	2017-03-10	N	max	12:00:00	1	400	5	43.9
564	2017-03-10	N	max	12:00:00	1	500	6	52.2
565	2017-03-10	N	max	12:00:00	1	600	7	48.7
566	2017-03-10	N	max	12:00:00	1	700	8	56.8
567	2017-03-10	N	max	12:00:00	1	800	9	72.4
568	2017-03-10	N	max	15:00:00	1	1	1	87.8
569	2017-03-10	N	max	15:00:00	1	100	2	63.6
570	2017-03-10	N	max	15:00:00	1	200	3	44.8
571	2017-03-10	N	max	15:00:00	1	300	4	45.4
572	2017-03-10	N	max	15:00:00	1	400	5	71.6
573	2017-03-10	N	max	15:00:00	1	500	6	52.3
574	2017-03-10	N	max	15:00:00	1	600	7	48.6
575	2017-03-10	N	max	15:00:00	1	700	8	63.9
576	2017-03-10	N	max	15:00:00	1	800	9	44.2
577	2017-03-10	N	max	18:00:00	1	1	1	86.6
578	2017-03-10	N	max	18:00:00	1	100	2	63.1
579	2017-03-10	N	max	18:00:00	1	200	3	65.2
580	2017-03-10	N	max	18:00:00	1	300	4	67.1
581	2017-03-10	N	max	18:00:00	1	400	5	64.0
582	2017-03-10	N	max	18:00:00	1	500	6	54.2
583	2017-03-10	N	max	18:00:00	1	600	7	58.1
584	2017-03-10	N	max	18:00:00	1	700	8	43.7
585	2017-03-10	N	max	18:00:00	1	800	9	43.5
586	2017-03-10	N	min	06:00:00	1	1	1	65.2
587	2017-03-10	N	min	06:00:00	1	100	2	49.9
588	2017-03-10	N	min	06:00:00	1	200	3	46.9
589	2017-03-10	N	min	06:00:00	1	300	4	46.8
590	2017-03-10	N	min	06:00:00	1	400	5	44.4
591	2017-03-10	N	min	06:00:00	1	500	6	42.8
592	2017-03-10	N	min	06:00:00	1	600	7	38.8
593	2017-03-10	N	min	06:00:00	1	700	8	42.1
594	2017-03-10	N	min	06:00:00	1	800	9	36.8
595	2017-03-10	N	min	09:00:00	1	1	1	61.0
596	2017-03-10	N	min	09:00:00	1	100	2	47.9
597	2017-03-10	N	min	09:00:00	1	200	3	48.1
598	2017-03-10	N	min	09:00:00	1	300	4	42.3
599	2017-03-10	N	min	09:00:00	1	400	5	47.4
600	2017-03-10	N	min	09:00:00	1	500	6	42.0
601	2017-03-10	N	min	09:00:00	1	600	7	44.1
602	2017-03-10	N	min	09:00:00	1	700	8	45.6
603	2017-03-10	N	min	09:00:00	1	800	9	37.3
604	2017-03-10	N	min	12:00:00	1	1	1	61.5
605	2017-03-10	N	min	12:00:00	1	100	2	44.2
606	2017-03-10	N	min	12:00:00	1	200	3	40.0
607	2017-03-10	N	min	12:00:00	1	300	4	38.6
608	2017-03-10	N	min	12:00:00	1	400	5	38.3
609	2017-03-10	N	min	12:00:00	1	500	6	37.4
610	2017-03-10	N	min	12:00:00	1	600	7	36.0
611	2017-03-10	N	min	12:00:00	1	700	8	49.0
612	2017-03-10	N	min	12:00:00	1	800	9	45.7
613	2017-03-10	N	min	15:00:00	1	1	1	64.7
614	2017-03-10	N	min	15:00:00	1	100	2	45.3
615	2017-03-10	N	min	15:00:00	1	200	3	42.0
616	2017-03-10	N	min	15:00:00	1	300	4	41.3
617	2017-03-10	N	min	15:00:00	1	400	5	43.0
618	2017-03-10	N	min	15:00:00	1	500	6	42.2
619	2017-03-10	N	min	15:00:00	1	600	7	40.3
620	2017-03-10	N	min	15:00:00	1	700	8	44.0
621	2017-03-10	N	min	15:00:00	1	800	9	37.1
622	2017-03-10	N	min	18:00:00	1	1	1	63.1
623	2017-03-10	N	min	18:00:00	1	100	2	49.8
624	2017-03-10	N	min	18:00:00	1	200	3	47.8
625	2017-03-10	N	min	18:00:00	1	300	4	56.2
626	2017-03-10	N	min	18:00:00	1	400	5	53.8
627	2017-03-10	N	min	18:00:00	1	500	6	43.4
628	2017-03-10	N	min	18:00:00	1	600	7	43.6
629	2017-03-10	N	min	18:00:00	1	700	8	40.1
630	2017-03-10	N	min	18:00:00	1	800	9	38.8
631	2017-03-10	S	max	06:00:00	1	1	1	83.2
632	2017-03-10	S	max	06:00:00	1	100	2	63.5
633	2017-03-10	S	max	06:00:00	1	200	3	49.9
634	2017-03-10	S	max	06:00:00	1	300	4	67.1
635	2017-03-10	S	max	06:00:00	1	400	5	47.6
636	2017-03-10	S	max	06:00:00	1	500	6	49.9
637	2017-03-10	S	max	06:00:00	1	600	7	49.5
638	2017-03-10	S	max	06:00:00	1	700	8	52.4
639	2017-03-10	S	max	06:00:00	1	800	9	60.0
640	2017-03-10	S	max	09:00:00	1	1	1	83.7
641	2017-03-10	S	max	09:00:00	1	100	2	54.8
642	2017-03-10	S	max	09:00:00	1	200	3	74.6
643	2017-03-10	S	max	09:00:00	1	300	4	55.1
644	2017-03-10	S	max	09:00:00	1	400	5	50.9
645	2017-03-10	S	max	09:00:00	1	500	6	50.9
646	2017-03-10	S	max	09:00:00	1	600	7	56.5
647	2017-03-10	S	max	09:00:00	1	700	8	68.7
648	2017-03-10	S	max	09:00:00	1	800	9	64.8
649	2017-03-10	S	max	12:00:00	1	1	1	83.1
650	2017-03-10	S	max	12:00:00	1	100	2	64.9
651	2017-03-10	S	max	12:00:00	1	200	3	46.6
652	2017-03-10	S	max	12:00:00	1	300	4	53.7
653	2017-03-10	S	max	12:00:00	1	400	5	56.0
654	2017-03-10	S	max	12:00:00	1	500	6	50.2
655	2017-03-10	S	max	12:00:00	1	600	7	53.0
656	2017-03-10	S	max	12:00:00	1	700	8	49.6
657	2017-03-10	S	max	12:00:00	1	800	9	69.8
658	2017-03-10	S	max	15:00:00	1	1	1	81.7
659	2017-03-10	S	max	15:00:00	1	100	2	59.0
660	2017-03-10	S	max	15:00:00	1	200	3	45.1
661	2017-03-10	S	max	15:00:00	1	300	4	52.3
662	2017-03-10	S	max	15:00:00	1	400	5	47.0
663	2017-03-10	S	max	15:00:00	1	500	6	57.1
664	2017-03-10	S	max	15:00:00	1	600	7	50.5
665	2017-03-10	S	max	15:00:00	1	700	8	57.1
666	2017-03-10	S	max	15:00:00	1	800	9	55.0
667	2017-03-10	S	max	18:00:00	1	1	1	84.7
668	2017-03-10	S	max	18:00:00	1	100	2	56.2
669	2017-03-10	S	max	18:00:00	1	200	3	60.5
670	2017-03-10	S	max	18:00:00	1	300	4	62.4
671	2017-03-10	S	max	18:00:00	1	400	5	65.0
672	2017-03-10	S	max	18:00:00	1	500	6	77.3
673	2017-03-10	S	max	18:00:00	1	600	7	44.3
674	2017-03-10	S	max	18:00:00	1	700	8	42.6
675	2017-03-10	S	max	18:00:00	1	800	9	42.3
676	2017-03-10	S	min	06:00:00	1	1	1	57.9
677	2017-03-10	S	min	06:00:00	1	100	2	47.9
678	2017-03-10	S	min	06:00:00	1	200	3	47.2
679	2017-03-10	S	min	06:00:00	1	300	4	46.2
680	2017-03-10	S	min	06:00:00	1	400	5	42.5
681	2017-03-10	S	min	06:00:00	1	500	6	40.6
682	2017-03-10	S	min	06:00:00	1	600	7	39.3
683	2017-03-10	S	min	06:00:00	1	700	8	37.9
684	2017-03-10	S	min	06:00:00	1	800	9	38.4
685	2017-03-10	S	min	09:00:00	1	1	1	63.9
686	2017-03-10	S	min	09:00:00	1	100	2	48.1
687	2017-03-10	S	min	09:00:00	1	200	3	45.1
688	2017-03-10	S	min	09:00:00	1	300	4	49.1
689	2017-03-10	S	min	09:00:00	1	400	5	46.5
690	2017-03-10	S	min	09:00:00	1	500	6	44.2
691	2017-03-10	S	min	09:00:00	1	600	7	46.3
692	2017-03-10	S	min	09:00:00	1	700	8	46.4
693	2017-03-10	S	min	09:00:00	1	800	9	43.8
694	2017-03-10	S	min	12:00:00	1	1	1	61.5
695	2017-03-10	S	min	12:00:00	1	100	2	44.5
696	2017-03-10	S	min	12:00:00	1	200	3	39.9
697	2017-03-10	S	min	12:00:00	1	300	4	42.7
698	2017-03-10	S	min	12:00:00	1	400	5	41.7
699	2017-03-10	S	min	12:00:00	1	500	6	36.8
700	2017-03-10	S	min	12:00:00	1	600	7	41.0
701	2017-03-10	S	min	12:00:00	1	700	8	48.5
702	2017-03-10	S	min	12:00:00	1	800	9	49.0
703	2017-03-10	S	min	15:00:00	1	1	1	58.7
704	2017-03-10	S	min	15:00:00	1	100	2	48.2
705	2017-03-10	S	min	15:00:00	1	200	3	42.2
706	2017-03-10	S	min	15:00:00	1	300	4	39.0
707	2017-03-10	S	min	15:00:00	1	400	5	40.6
708	2017-03-10	S	min	15:00:00	1	500	6	40.4
709	2017-03-10	S	min	15:00:00	1	600	7	36.6
710	2017-03-10	S	min	15:00:00	1	700	8	39.6
711	2017-03-10	S	min	15:00:00	1	800	9	36.0
712	2017-03-10	S	min	18:00:00	1	1	1	63.8
713	2017-03-10	S	min	18:00:00	1	100	2	48.2
714	2017-03-10	S	min	18:00:00	1	200	3	50.4
715	2017-03-10	S	min	18:00:00	1	300	4	59.6
716	2017-03-10	S	min	18:00:00	1	400	5	50.5
717	2017-03-10	S	min	18:00:00	1	500	6	41.3
718	2017-03-10	S	min	18:00:00	1	600	7	40.8
719	2017-03-10	S	min	18:00:00	1	700	8	39.4
720	2017-03-10	S	min	18:00:00	1	800	9	39.7
721	2017-05-10	N	max	06:00:00	2	1	10	90.1
722	2017-05-10	N	max	06:00:00	2	100	11	67.1
723	2017-05-10	N	max	06:00:00	2	200	12	57.7
724	2017-05-10	N	max	06:00:00	2	300	13	56.3
725	2017-05-10	N	max	06:00:00	2	400	14	58.5
726	2017-05-10	N	max	06:00:00	2	500	15	60.5
727	2017-05-10	N	max	06:00:00	2	600	16	57.4
728	2017-05-10	N	max	06:00:00	2	700	17	56.9
729	2017-05-10	N	max	06:00:00	2	800	18	66.7
730	2017-05-10	N	max	09:00:00	2	1	10	92.5
731	2017-05-10	N	max	09:00:00	2	100	11	68.7
732	2017-05-10	N	max	09:00:00	2	200	12	66.3
733	2017-05-10	N	max	09:00:00	2	300	13	70.0
734	2017-05-10	N	max	09:00:00	2	400	14	74.0
735	2017-05-10	N	max	09:00:00	2	500	15	66.4
736	2017-05-10	N	max	09:00:00	2	600	16	59.7
737	2017-05-10	N	max	09:00:00	2	700	17	72.0
738	2017-05-10	N	max	09:00:00	2	800	18	62.4
739	2017-05-10	N	max	12:00:00	2	1	10	83.7
740	2017-05-10	N	max	12:00:00	2	100	11	68.1
741	2017-05-10	N	max	12:00:00	2	200	12	64.8
742	2017-05-10	N	max	12:00:00	2	300	13	66.3
743	2017-05-10	N	max	12:00:00	2	400	14	66.7
744	2017-05-10	N	max	12:00:00	2	500	15	62.4
745	2017-05-10	N	max	12:00:00	2	600	16	58.1
746	2017-05-10	N	max	12:00:00	2	700	17	56.6
747	2017-05-10	N	max	12:00:00	2	800	18	55.1
748	2017-05-10	N	max	15:00:00	2	1	10	88.1
749	2017-05-10	N	max	15:00:00	2	100	11	70.6
750	2017-05-10	N	max	15:00:00	2	200	12	59.1
751	2017-05-10	N	max	15:00:00	2	300	13	61.0
752	2017-05-10	N	max	15:00:00	2	400	14	63.2
753	2017-05-10	N	max	15:00:00	2	500	15	66.0
754	2017-05-10	N	max	15:00:00	2	600	16	69.4
755	2017-05-10	N	max	15:00:00	2	700	17	61.9
756	2017-05-10	N	max	15:00:00	2	800	18	62.4
757	2017-05-10	N	max	18:00:00	2	1	10	91.7
758	2017-05-10	N	max	18:00:00	2	100	11	63.0
759	2017-05-10	N	max	18:00:00	2	200	12	65.3
760	2017-05-10	N	max	18:00:00	2	300	13	59.1
761	2017-05-10	N	max	18:00:00	2	400	14	52.3
762	2017-05-10	N	max	18:00:00	2	500	15	55.3
763	2017-05-10	N	max	18:00:00	2	600	16	49.9
764	2017-05-10	N	max	18:00:00	2	700	17	54.1
765	2017-05-10	N	max	18:00:00	2	800	18	49.7
766	2017-05-10	N	min	06:00:00	2	1	10	69.1
767	2017-05-10	N	min	06:00:00	2	100	11	54.6
768	2017-05-10	N	min	06:00:00	2	200	12	52.5
769	2017-05-10	N	min	06:00:00	2	300	13	52.6
770	2017-05-10	N	min	06:00:00	2	400	14	51.5
771	2017-05-10	N	min	06:00:00	2	500	15	53.7
772	2017-05-10	N	min	06:00:00	2	600	16	49.6
773	2017-05-10	N	min	06:00:00	2	700	17	50.9
774	2017-05-10	N	min	06:00:00	2	800	18	48.0
775	2017-05-10	N	min	09:00:00	2	1	10	68.3
776	2017-05-10	N	min	09:00:00	2	100	11	58.5
777	2017-05-10	N	min	09:00:00	2	200	12	55.6
778	2017-05-10	N	min	09:00:00	2	300	13	56.9
779	2017-05-10	N	min	09:00:00	2	400	14	55.6
780	2017-05-10	N	min	09:00:00	2	500	15	54.2
781	2017-05-10	N	min	09:00:00	2	600	16	52.2
782	2017-05-10	N	min	09:00:00	2	700	17	55.9
783	2017-05-10	N	min	09:00:00	2	800	18	51.2
784	2017-05-10	N	min	12:00:00	2	1	10	64.3
785	2017-05-10	N	min	12:00:00	2	100	11	58.1
786	2017-05-10	N	min	12:00:00	2	200	12	56.0
787	2017-05-10	N	min	12:00:00	2	300	13	54.0
788	2017-05-10	N	min	12:00:00	2	400	14	55.8
789	2017-05-10	N	min	12:00:00	2	500	15	52.3
790	2017-05-10	N	min	12:00:00	2	600	16	49.3
791	2017-05-10	N	min	12:00:00	2	700	17	51.3
792	2017-05-10	N	min	12:00:00	2	800	18	53.8
793	2017-05-10	N	min	15:00:00	2	1	10	67.1
794	2017-05-10	N	min	15:00:00	2	100	11	58.9
795	2017-05-10	N	min	15:00:00	2	200	12	52.3
796	2017-05-10	N	min	15:00:00	2	300	13	51.0
797	2017-05-10	N	min	15:00:00	2	400	14	53.7
798	2017-05-10	N	min	15:00:00	2	500	15	54.4
799	2017-05-10	N	min	15:00:00	2	600	16	50.7
800	2017-05-10	N	min	15:00:00	2	700	17	48.5
801	2017-05-10	N	min	15:00:00	2	800	18	40.8
802	2017-05-10	N	min	18:00:00	2	1	10	61.8
803	2017-05-10	N	min	18:00:00	2	100	11	59.3
804	2017-05-10	N	min	18:00:00	2	200	12	55.8
805	2017-05-10	N	min	18:00:00	2	300	13	52.6
806	2017-05-10	N	min	18:00:00	2	400	14	49.7
807	2017-05-10	N	min	18:00:00	2	500	15	48.0
808	2017-05-10	N	min	18:00:00	2	600	16	45.2
809	2017-05-10	N	min	18:00:00	2	700	17	45.0
810	2017-05-10	N	min	18:00:00	2	800	18	45.1
811	2017-05-10	S	max	06:00:00	2	1	10	86.7
812	2017-05-10	S	max	06:00:00	2	100	11	60.8
813	2017-05-10	S	max	06:00:00	2	200	12	62.4
814	2017-05-10	S	max	06:00:00	2	300	13	59.6
815	2017-05-10	S	max	06:00:00	2	400	14	59.6
816	2017-05-10	S	max	06:00:00	2	500	15	60.5
817	2017-05-10	S	max	06:00:00	2	600	16	58.1
818	2017-05-10	S	max	06:00:00	2	700	17	54.4
819	2017-05-10	S	max	06:00:00	2	800	18	56.6
820	2017-05-10	S	max	09:00:00	2	1	10	84.7
821	2017-05-10	S	max	09:00:00	2	100	11	62.4
822	2017-05-10	S	max	09:00:00	2	200	12	70.2
823	2017-05-10	S	max	09:00:00	2	300	13	69.2
824	2017-05-10	S	max	09:00:00	2	400	14	64.5
825	2017-05-10	S	max	09:00:00	2	500	15	64.2
826	2017-05-10	S	max	09:00:00	2	600	16	58.9
827	2017-05-10	S	max	09:00:00	2	700	17	66.0
828	2017-05-10	S	max	09:00:00	2	800	18	57.4
829	2017-05-10	S	max	12:00:00	2	1	10	90.2
830	2017-05-10	S	max	12:00:00	2	100	11	69.0
831	2017-05-10	S	max	12:00:00	2	200	12	66.5
832	2017-05-10	S	max	12:00:00	2	300	13	65.2
833	2017-05-10	S	max	12:00:00	2	400	14	63.8
834	2017-05-10	S	max	12:00:00	2	500	15	63.1
835	2017-05-10	S	max	12:00:00	2	600	16	59.2
836	2017-05-10	S	max	12:00:00	2	700	17	64.0
837	2017-05-10	S	max	12:00:00	2	800	18	78.4
838	2017-05-10	S	max	15:00:00	2	1	10	87.4
839	2017-05-10	S	max	15:00:00	2	100	11	65.4
840	2017-05-10	S	max	15:00:00	2	200	12	60.8
841	2017-05-10	S	max	15:00:00	2	300	13	54.4
842	2017-05-10	S	max	15:00:00	2	400	14	68.0
843	2017-05-10	S	max	15:00:00	2	500	15	56.7
844	2017-05-10	S	max	15:00:00	2	600	16	56.9
845	2017-05-10	S	max	15:00:00	2	700	17	60.0
846	2017-05-10	S	max	15:00:00	2	800	18	82.2
847	2017-05-10	S	max	18:00:00	2	1	10	86.1
848	2017-05-10	S	max	18:00:00	2	100	11	71.0
849	2017-05-10	S	max	18:00:00	2	200	12	61.6
850	2017-05-10	S	max	18:00:00	2	300	13	57.7
851	2017-05-10	S	max	18:00:00	2	400	14	54.9
852	2017-05-10	S	max	18:00:00	2	500	15	54.2
853	2017-05-10	S	max	18:00:00	2	600	16	52.5
854	2017-05-10	S	max	18:00:00	2	700	17	48.9
855	2017-05-10	S	max	18:00:00	2	800	18	50.7
856	2017-05-10	S	min	06:00:00	2	1	10	65.0
857	2017-05-10	S	min	06:00:00	2	100	11	52.8
858	2017-05-10	S	min	06:00:00	2	200	12	52.1
859	2017-05-10	S	min	06:00:00	2	300	13	51.1
860	2017-05-10	S	min	06:00:00	2	400	14	49.1
861	2017-05-10	S	min	06:00:00	2	500	15	49.9
862	2017-05-10	S	min	06:00:00	2	600	16	50.3
863	2017-05-10	S	min	06:00:00	2	700	17	48.9
864	2017-05-10	S	min	06:00:00	2	800	18	49.0
865	2017-05-10	S	min	09:00:00	2	1	10	66.6
866	2017-05-10	S	min	09:00:00	2	100	11	58.7
867	2017-05-10	S	min	09:00:00	2	200	12	55.8
868	2017-05-10	S	min	09:00:00	2	300	13	59.9
869	2017-05-10	S	min	09:00:00	2	400	14	52.7
870	2017-05-10	S	min	09:00:00	2	500	15	51.8
871	2017-05-10	S	min	09:00:00	2	600	16	50.6
872	2017-05-10	S	min	09:00:00	2	700	17	54.0
873	2017-05-10	S	min	09:00:00	2	800	18	49.6
874	2017-05-10	S	min	12:00:00	2	1	10	66.9
875	2017-05-10	S	min	12:00:00	2	100	11	58.6
876	2017-05-10	S	min	12:00:00	2	200	12	55.6
877	2017-05-10	S	min	12:00:00	2	300	13	55.7
878	2017-05-10	S	min	12:00:00	2	400	14	54.6
879	2017-05-10	S	min	12:00:00	2	500	15	53.4
880	2017-05-10	S	min	12:00:00	2	600	16	51.5
881	2017-05-10	S	min	12:00:00	2	700	17	51.1
882	2017-05-10	S	min	12:00:00	2	800	18	49.4
883	2017-05-10	S	min	15:00:00	2	1	10	62.4
884	2017-05-10	S	min	15:00:00	2	100	11	56.2
885	2017-05-10	S	min	15:00:00	2	200	12	52.1
886	2017-05-10	S	min	15:00:00	2	300	13	49.5
887	2017-05-10	S	min	15:00:00	2	400	14	52.1
888	2017-05-10	S	min	15:00:00	2	500	15	51.5
889	2017-05-10	S	min	15:00:00	2	600	16	52.9
890	2017-05-10	S	min	15:00:00	2	700	17	52.0
891	2017-05-10	S	min	15:00:00	2	800	18	49.7
892	2017-05-10	S	min	18:00:00	2	1	10	70.4
893	2017-05-10	S	min	18:00:00	2	100	11	58.3
894	2017-05-10	S	min	18:00:00	2	200	12	54.2
895	2017-05-10	S	min	18:00:00	2	300	13	52.0
896	2017-05-10	S	min	18:00:00	2	400	14	47.2
897	2017-05-10	S	min	18:00:00	2	500	15	52.8
898	2017-05-10	S	min	18:00:00	2	600	16	45.2
899	2017-05-10	S	min	18:00:00	2	700	17	44.9
900	2017-05-10	S	min	18:00:00	2	800	18	45.8
901	2017-07-10	N	max	06:00:00	3	1	19	86.4
902	2017-07-10	N	max	06:00:00	3	100	20	67.7
903	2017-07-10	N	max	06:00:00	3	200	21	54.7
904	2017-07-10	N	max	06:00:00	3	300	22	52.8
905	2017-07-10	N	max	06:00:00	3	400	23	56.9
906	2017-07-10	N	max	06:00:00	3	500	24	53.2
907	2017-07-10	N	max	06:00:00	3	600	25	58.0
908	2017-07-10	N	max	06:00:00	3	700	26	54.4
909	2017-07-10	N	max	06:00:00	3	800	27	48.7
910	2017-07-10	N	max	09:00:00	3	1	19	85.3
911	2017-07-10	N	max	09:00:00	3	100	20	58.1
912	2017-07-10	N	max	09:00:00	3	200	21	49.5
913	2017-07-10	N	max	09:00:00	3	300	22	58.0
914	2017-07-10	N	max	09:00:00	3	400	23	56.9
915	2017-07-10	N	max	09:00:00	3	500	24	54.7
916	2017-07-10	N	max	09:00:00	3	600	25	53.5
917	2017-07-10	N	max	09:00:00	3	700	26	48.9
918	2017-07-10	N	max	09:00:00	3	800	27	52.8
919	2017-07-10	N	max	12:00:00	3	1	19	87.4
920	2017-07-10	N	max	12:00:00	3	100	20	56.6
921	2017-07-10	N	max	12:00:00	3	200	21	53.8
922	2017-07-10	N	max	12:00:00	3	300	22	59.2
923	2017-07-10	N	max	12:00:00	3	400	23	52.0
924	2017-07-10	N	max	12:00:00	3	500	24	65.7
925	2017-07-10	N	max	12:00:00	3	600	25	66.5
926	2017-07-10	N	max	12:00:00	3	700	26	50.7
927	2017-07-10	N	max	12:00:00	3	800	27	50.5
928	2017-07-10	N	max	15:00:00	3	1	19	85.6
929	2017-07-10	N	max	15:00:00	3	100	20	62.8
930	2017-07-10	N	max	15:00:00	3	200	21	59.1
931	2017-07-10	N	max	15:00:00	3	300	22	63.0
932	2017-07-10	N	max	15:00:00	3	400	23	51.9
933	2017-07-10	N	max	15:00:00	3	500	24	64.4
934	2017-07-10	N	max	15:00:00	3	600	25	56.0
935	2017-07-10	N	max	15:00:00	3	700	26	49.9
936	2017-07-10	N	max	15:00:00	3	800	27	67.5
937	2017-07-10	N	max	18:00:00	3	1	19	89.3
938	2017-07-10	N	max	18:00:00	3	100	20	60.1
939	2017-07-10	N	max	18:00:00	3	200	21	65.5
940	2017-07-10	N	max	18:00:00	3	300	22	70.2
941	2017-07-10	N	max	18:00:00	3	400	23	58.6
942	2017-07-10	N	max	18:00:00	3	500	24	63.8
943	2017-07-10	N	max	18:00:00	3	600	25	51.4
944	2017-07-10	N	max	18:00:00	3	700	26	48.9
945	2017-07-10	N	max	18:00:00	3	800	27	54.2
946	2017-07-10	N	min	06:00:00	3	1	19	68.3
947	2017-07-10	N	min	06:00:00	3	100	20	47.7
948	2017-07-10	N	min	06:00:00	3	200	21	49.8
949	2017-07-10	N	min	06:00:00	3	300	22	45.2
950	2017-07-10	N	min	06:00:00	3	400	23	44.4
951	2017-07-10	N	min	06:00:00	3	500	24	44.5
952	2017-07-10	N	min	06:00:00	3	600	25	42.6
953	2017-07-10	N	min	06:00:00	3	700	26	41.5
954	2017-07-10	N	min	06:00:00	3	800	27	38.0
955	2017-07-10	N	min	09:00:00	3	1	19	69.3
956	2017-07-10	N	min	09:00:00	3	100	20	50.7
957	2017-07-10	N	min	09:00:00	3	200	21	46.2
958	2017-07-10	N	min	09:00:00	3	300	22	47.4
959	2017-07-10	N	min	09:00:00	3	400	23	44.4
960	2017-07-10	N	min	09:00:00	3	500	24	45.2
961	2017-07-10	N	min	09:00:00	3	600	25	47.6
962	2017-07-10	N	min	09:00:00	3	700	26	43.8
963	2017-07-10	N	min	09:00:00	3	800	27	45.4
964	2017-07-10	N	min	12:00:00	3	1	19	71.4
965	2017-07-10	N	min	12:00:00	3	100	20	49.8
966	2017-07-10	N	min	12:00:00	3	200	21	46.8
967	2017-07-10	N	min	12:00:00	3	300	22	42.7
968	2017-07-10	N	min	12:00:00	3	400	23	42.4
969	2017-07-10	N	min	12:00:00	3	500	24	44.2
970	2017-07-10	N	min	12:00:00	3	600	25	43.9
971	2017-07-10	N	min	12:00:00	3	700	26	41.6
972	2017-07-10	N	min	12:00:00	3	800	27	40.4
973	2017-07-10	N	min	15:00:00	3	1	19	65.2
974	2017-07-10	N	min	15:00:00	3	100	20	52.6
975	2017-07-10	N	min	15:00:00	3	200	21	51.0
976	2017-07-10	N	min	15:00:00	3	300	22	48.4
977	2017-07-10	N	min	15:00:00	3	400	23	46.9
978	2017-07-10	N	min	15:00:00	3	500	24	46.3
979	2017-07-10	N	min	15:00:00	3	600	25	47.2
980	2017-07-10	N	min	15:00:00	3	700	26	46.3
981	2017-07-10	N	min	15:00:00	3	800	27	46.2
982	2017-07-10	N	min	18:00:00	3	1	19	68.3
983	2017-07-10	N	min	18:00:00	3	100	20	48.9
984	2017-07-10	N	min	18:00:00	3	200	21	52.5
985	2017-07-10	N	min	18:00:00	3	300	22	54.6
986	2017-07-10	N	min	18:00:00	3	400	23	50.2
987	2017-07-10	N	min	18:00:00	3	500	24	48.0
988	2017-07-10	N	min	18:00:00	3	600	25	46.3
989	2017-07-10	N	min	18:00:00	3	700	26	43.7
990	2017-07-10	N	min	18:00:00	3	800	27	43.2
991	2017-07-10	S	max	06:00:00	3	1	19	86.9
992	2017-07-10	S	max	06:00:00	3	100	20	57.5
993	2017-07-10	S	max	06:00:00	3	200	21	53.0
994	2017-07-10	S	max	06:00:00	3	300	22	55.1
995	2017-07-10	S	max	06:00:00	3	400	23	53.4
996	2017-07-10	S	max	06:00:00	3	500	24	54.4
997	2017-07-10	S	max	06:00:00	3	600	25	54.9
998	2017-07-10	S	max	06:00:00	3	700	26	49.9
999	2017-07-10	S	max	06:00:00	3	800	27	57.3
1000	2017-07-10	S	max	09:00:00	3	1	19	82.9
1001	2017-07-10	S	max	09:00:00	3	100	20	59.9
1002	2017-07-10	S	max	09:00:00	3	200	21	56.4
1003	2017-07-10	S	max	09:00:00	3	300	22	49.9
1004	2017-07-10	S	max	09:00:00	3	400	23	53.4
1005	2017-07-10	S	max	09:00:00	3	500	24	55.2
1006	2017-07-10	S	max	09:00:00	3	600	25	51.4
1007	2017-07-10	S	max	09:00:00	3	700	26	50.4
1008	2017-07-10	S	max	09:00:00	3	800	27	52.5
1009	2017-07-10	S	max	12:00:00	3	1	19	81.9
1010	2017-07-10	S	max	12:00:00	3	100	20	59.3
1011	2017-07-10	S	max	12:00:00	3	200	21	53.3
1012	2017-07-10	S	max	12:00:00	3	300	22	61.3
1013	2017-07-10	S	max	12:00:00	3	400	23	55.2
1014	2017-07-10	S	max	12:00:00	3	500	24	55.1
1015	2017-07-10	S	max	12:00:00	3	600	25	49.1
1016	2017-07-10	S	max	12:00:00	3	700	26	46.8
1017	2017-07-10	S	max	12:00:00	3	800	27	53.8
1018	2017-07-10	S	max	15:00:00	3	1	19	85.4
1019	2017-07-10	S	max	15:00:00	3	100	20	57.1
1020	2017-07-10	S	max	15:00:00	3	200	21	54.6
1021	2017-07-10	S	max	15:00:00	3	300	22	59.1
1022	2017-07-10	S	max	15:00:00	3	400	23	53.6
1023	2017-07-10	S	max	15:00:00	3	500	24	52.1
1024	2017-07-10	S	max	15:00:00	3	600	25	52.3
1025	2017-07-10	S	max	15:00:00	3	700	26	49.1
1026	2017-07-10	S	max	15:00:00	3	800	27	65.2
1027	2017-07-10	S	max	18:00:00	3	1	19	81.9
1028	2017-07-10	S	max	18:00:00	3	100	20	56.9
1029	2017-07-10	S	max	18:00:00	3	200	21	67.4
1030	2017-07-10	S	max	18:00:00	3	300	22	65.7
1031	2017-07-10	S	max	18:00:00	3	400	23	66.9
1032	2017-07-10	S	max	18:00:00	3	500	24	56.5
1033	2017-07-10	S	max	18:00:00	3	600	25	48.8
1034	2017-07-10	S	max	18:00:00	3	700	26	60.3
1035	2017-07-10	S	max	18:00:00	3	800	27	59.1
1036	2017-07-10	S	min	06:00:00	3	1	19	62.4
1037	2017-07-10	S	min	06:00:00	3	100	20	48.6
1038	2017-07-10	S	min	06:00:00	3	200	21	48.4
1039	2017-07-10	S	min	06:00:00	3	300	22	47.6
1040	2017-07-10	S	min	06:00:00	3	400	23	42.7
1041	2017-07-10	S	min	06:00:00	3	500	24	43.7
1042	2017-07-10	S	min	06:00:00	3	600	25	42.4
1043	2017-07-10	S	min	06:00:00	3	700	26	40.5
1044	2017-07-10	S	min	06:00:00	3	800	27	38.7
1045	2017-07-10	S	min	09:00:00	3	1	19	68.7
1046	2017-07-10	S	min	09:00:00	3	100	20	48.4
1047	2017-07-10	S	min	09:00:00	3	200	21	44.3
1048	2017-07-10	S	min	09:00:00	3	300	22	46.6
1049	2017-07-10	S	min	09:00:00	3	400	23	42.7
1050	2017-07-10	S	min	09:00:00	3	500	24	47.0
1051	2017-07-10	S	min	09:00:00	3	600	25	44.4
1052	2017-07-10	S	min	09:00:00	3	700	26	45.2
1053	2017-07-10	S	min	09:00:00	3	800	27	45.6
1054	2017-07-10	S	min	12:00:00	3	1	19	67.8
1055	2017-07-10	S	min	12:00:00	3	100	20	48.3
1056	2017-07-10	S	min	12:00:00	3	200	21	46.0
1057	2017-07-10	S	min	12:00:00	3	300	22	44.6
1058	2017-07-10	S	min	12:00:00	3	400	23	42.6
1059	2017-07-10	S	min	12:00:00	3	500	24	40.7
1060	2017-07-10	S	min	12:00:00	3	600	25	42.5
1061	2017-07-10	S	min	12:00:00	3	700	26	41.3
1062	2017-07-10	S	min	12:00:00	3	800	27	40.9
1063	2017-07-10	S	min	15:00:00	3	1	19	66.3
1064	2017-07-10	S	min	15:00:00	3	100	20	47.6
1065	2017-07-10	S	min	15:00:00	3	200	21	47.7
1066	2017-07-10	S	min	15:00:00	3	300	22	48.4
1067	2017-07-10	S	min	15:00:00	3	400	23	46.5
1068	2017-07-10	S	min	15:00:00	3	500	24	44.6
1069	2017-07-10	S	min	15:00:00	3	600	25	45.7
1070	2017-07-10	S	min	15:00:00	3	700	26	44.6
1071	2017-07-10	S	min	15:00:00	3	800	27	47.3
1072	2017-07-10	S	min	18:00:00	3	1	19	65.0
1073	2017-07-10	S	min	18:00:00	3	100	20	49.9
1074	2017-07-10	S	min	18:00:00	3	200	21	55.3
1075	2017-07-10	S	min	18:00:00	3	300	22	56.7
1076	2017-07-10	S	min	18:00:00	3	400	23	50.6
1077	2017-07-10	S	min	18:00:00	3	500	24	45.7
1078	2017-07-10	S	min	18:00:00	3	600	25	45.5
1079	2017-07-10	S	min	18:00:00	3	700	26	43.0
1080	2017-07-10	S	min	18:00:00	3	800	27	45.3
1081	10/23/17	N	max	06:00:00	1	1	1	92.3
1082	10/23/17	N	max	06:00:00	1	100	2	68.5
1083	10/23/17	N	max	06:00:00	1	200	3	59.8
1084	10/23/17	N	max	06:00:00	1	300	4	59.1
1085	10/23/17	N	max	06:00:00	1	400	5	44.2
1086	10/23/17	N	max	06:00:00	1	500	6	47.2
1087	10/23/17	N	max	06:00:00	1	600	7	48.7
1088	10/23/17	N	max	06:00:00	1	700	8	53.0
1089	10/23/17	N	max	06:00:00	1	800	9	63.0
1090	10/23/17	N	max	09:00:00	1	1	1	85.9
1091	10/23/17	N	max	09:00:00	1	100	2	60.3
1092	10/23/17	N	max	09:00:00	1	200	3	53.0
1093	10/23/17	N	max	09:00:00	1	300	4	46.8
1094	10/23/17	N	max	09:00:00	1	400	5	43.7
1095	10/23/17	N	max	09:00:00	1	500	6	46.7
1096	10/23/17	N	max	09:00:00	1	600	7	43.7
1097	10/23/17	N	max	09:00:00	1	700	8	43.3
1098	10/23/17	N	max	09:00:00	1	800	9	67.8
1099	10/23/17	N	max	12:00:00	1	1	1	93.5
1100	10/23/17	N	max	12:00:00	1	100	2	68.2
1101	10/23/17	N	max	12:00:00	1	200	3	47.2
1102	10/23/17	N	max	12:00:00	1	300	4	56.9
1103	10/23/17	N	max	12:00:00	1	400	5	44.9
1104	10/23/17	N	max	12:00:00	1	500	6	51.0
1105	10/23/17	N	max	12:00:00	1	600	7	45.6
1106	10/23/17	N	max	12:00:00	1	700	8	41.0
1107	10/23/17	N	max	12:00:00	1	800	9	41.6
1108	10/23/17	N	max	15:00:00	1	1	1	88.5
1109	10/23/17	N	max	15:00:00	1	100	2	69.4
1110	10/23/17	N	max	15:00:00	1	200	3	50.5
1111	10/23/17	N	max	15:00:00	1	300	4	50.5
1112	10/23/17	N	max	15:00:00	1	400	5	47.6
1113	10/23/17	N	max	15:00:00	1	500	6	42.9
1114	10/23/17	N	max	15:00:00	1	600	7	45.3
1115	10/23/17	N	max	15:00:00	1	700	8	65.4
1116	10/23/17	N	max	15:00:00	1	800	9	62.4
1117	10/23/17	N	max	18:00:00	1	1	1	82.2
1118	10/23/17	N	max	18:00:00	1	100	2	55.9
1119	10/23/17	N	max	18:00:00	1	200	3	53.9
1120	10/23/17	N	max	18:00:00	1	300	4	52.8
1121	10/23/17	N	max	18:00:00	1	400	5	70.2
1122	10/23/17	N	max	18:00:00	1	500	6	59.2
1123	10/23/17	N	max	18:00:00	1	600	7	51.9
1124	10/23/17	N	max	18:00:00	1	700	8	48.9
1125	10/23/17	N	max	18:00:00	1	800	9	56.8
1126	10/23/17	N	min	06:00:00	1	1	1	67.1
1127	10/23/17	N	min	06:00:00	1	100	2	48.1
1128	10/23/17	N	min	06:00:00	1	200	3	45.2
1129	10/23/17	N	min	06:00:00	1	300	4	43.0
1130	10/23/17	N	min	06:00:00	1	400	5	41.9
1131	10/23/17	N	min	06:00:00	1	500	6	41.9
1132	10/23/17	N	min	06:00:00	1	600	7	41.8
1133	10/23/17	N	min	06:00:00	1	700	8	40.5
1134	10/23/17	N	min	06:00:00	1	800	9	44.0
1135	10/23/17	N	min	09:00:00	1	1	1	67.9
1136	10/23/17	N	min	09:00:00	1	100	2	52.1
1137	10/23/17	N	min	09:00:00	1	200	3	41.3
1138	10/23/17	N	min	09:00:00	1	300	4	38.8
1139	10/23/17	N	min	09:00:00	1	400	5	41.2
1140	10/23/17	N	min	09:00:00	1	500	6	39.9
1141	10/23/17	N	min	09:00:00	1	600	7	38.7
1142	10/23/17	N	min	09:00:00	1	700	8	39.2
1143	10/23/17	N	min	09:00:00	1	800	9	42.3
1144	10/23/17	N	min	12:00:00	1	1	1	64.9
1145	10/23/17	N	min	12:00:00	1	100	2	47.6
1146	10/23/17	N	min	12:00:00	1	200	3	40.1
1147	10/23/17	N	min	12:00:00	1	300	4	40.6
1148	10/23/17	N	min	12:00:00	1	400	5	38.9
1149	10/23/17	N	min	12:00:00	1	500	6	36.3
1150	10/23/17	N	min	12:00:00	1	600	7	35.2
1151	10/23/17	N	min	12:00:00	1	700	8	34.9
1152	10/23/17	N	min	12:00:00	1	800	9	35.7
1153	10/23/17	N	min	15:00:00	1	1	1	69.4
1154	10/23/17	N	min	15:00:00	1	100	2	48.9
1155	10/23/17	N	min	15:00:00	1	200	3	44.4
1156	10/23/17	N	min	15:00:00	1	300	4	44.4
1157	10/23/17	N	min	15:00:00	1	400	5	43.5
1158	10/23/17	N	min	15:00:00	1	500	6	40.2
1159	10/23/17	N	min	15:00:00	1	600	7	40.3
1160	10/23/17	N	min	15:00:00	1	700	8	36.7
1161	10/23/17	N	min	15:00:00	1	800	9	36.3
1162	10/23/17	N	min	18:00:00	1	1	1	57.7
1163	10/23/17	N	min	18:00:00	1	100	2	49.5
1164	10/23/17	N	min	18:00:00	1	200	3	46.0
1165	10/23/17	N	min	18:00:00	1	300	4	46.6
1166	10/23/17	N	min	18:00:00	1	400	5	48.6
1167	10/23/17	N	min	18:00:00	1	500	6	58.3
1168	10/23/17	N	min	18:00:00	1	600	7	45.0
1169	10/23/17	N	min	18:00:00	1	700	8	42.3
1170	10/23/17	N	min	18:00:00	1	800	9	42.6
1171	10/23/17	S	max	06:00:00	1	1	1	86.8
1172	10/23/17	S	max	06:00:00	1	100	2	66.7
1173	10/23/17	S	max	06:00:00	1	200	3	56.7
1174	10/23/17	S	max	06:00:00	1	300	4	45.9
1175	10/23/17	S	max	06:00:00	1	400	5	45.5
1176	10/23/17	S	max	06:00:00	1	500	6	65.0
1177	10/23/17	S	max	06:00:00	1	600	7	52.6
1178	10/23/17	S	max	06:00:00	1	700	8	48.6
1179	10/23/17	S	max	06:00:00	1	800	9	65.0
1180	10/23/17	S	max	09:00:00	1	1	1	84.3
1181	10/23/17	S	max	09:00:00	1	100	2	61.7
1182	10/23/17	S	max	09:00:00	1	200	3	54.8
1183	10/23/17	S	max	09:00:00	1	300	4	46.3
1184	10/23/17	S	max	09:00:00	1	400	5	51.7
1185	10/23/17	S	max	09:00:00	1	500	6	47.9
1186	10/23/17	S	max	09:00:00	1	600	7	45.4
1187	10/23/17	S	max	09:00:00	1	700	8	48.2
1188	10/23/17	S	max	09:00:00	1	800	9	57.7
1189	10/23/17	S	max	12:00:00	1	1	1	84.3
1190	10/23/17	S	max	12:00:00	1	100	2	60.3
1191	10/23/17	S	max	12:00:00	1	200	3	46.2
1192	10/23/17	S	max	12:00:00	1	300	4	44.5
1193	10/23/17	S	max	12:00:00	1	400	5	52.1
1194	10/23/17	S	max	12:00:00	1	500	6	49.3
1195	10/23/17	S	max	12:00:00	1	600	7	43.4
1196	10/23/17	S	max	12:00:00	1	700	8	42.1
1197	10/23/17	S	max	12:00:00	1	800	9	40.3
1198	10/23/17	S	max	15:00:00	1	1	1	88.4
1199	10/23/17	S	max	15:00:00	1	100	2	61.5
1200	10/23/17	S	max	15:00:00	1	200	3	50.7
1201	10/23/17	S	max	15:00:00	1	300	4	42.5
1202	10/23/17	S	max	15:00:00	1	400	5	45.1
1203	10/23/17	S	max	15:00:00	1	500	6	42.2
1204	10/23/17	S	max	15:00:00	1	600	7	43.9
1205	10/23/17	S	max	15:00:00	1	700	8	40.8
1206	10/23/17	S	max	15:00:00	1	800	9	60.3
1207	10/23/17	S	max	18:00:00	1	1	1	82.3
1208	10/23/17	S	max	18:00:00	1	100	2	60.4
1209	10/23/17	S	max	18:00:00	1	200	3	50.7
1210	10/23/17	S	max	18:00:00	1	300	4	49.2
1211	10/23/17	S	max	18:00:00	1	400	5	55.4
1212	10/23/17	S	max	18:00:00	1	500	6	71.2
1213	10/23/17	S	max	18:00:00	1	600	7	56.7
1214	10/23/17	S	max	18:00:00	1	700	8	46.2
1215	10/23/17	S	max	18:00:00	1	800	9	52.3
1216	10/23/17	S	min	06:00:00	1	1	1	69.3
1217	10/23/17	S	min	06:00:00	1	100	2	46.7
1218	10/23/17	S	min	06:00:00	1	200	3	45.6
1219	10/23/17	S	min	06:00:00	1	300	4	43.9
1220	10/23/17	S	min	06:00:00	1	400	5	42.2
1221	10/23/17	S	min	06:00:00	1	500	6	41.2
1222	10/23/17	S	min	06:00:00	1	600	7	46.0
1223	10/23/17	S	min	06:00:00	1	700	8	43.1
1224	10/23/17	S	min	06:00:00	1	800	9	40.7
1225	10/23/17	S	min	09:00:00	1	1	1	63.2
1226	10/23/17	S	min	09:00:00	1	100	2	48.7
1227	10/23/17	S	min	09:00:00	1	200	3	41.2
1228	10/23/17	S	min	09:00:00	1	300	4	40.8
1229	10/23/17	S	min	09:00:00	1	400	5	39.4
1230	10/23/17	S	min	09:00:00	1	500	6	42.8
1231	10/23/17	S	min	09:00:00	1	600	7	39.4
1232	10/23/17	S	min	09:00:00	1	700	8	40.7
1233	10/23/17	S	min	09:00:00	1	800	9	42.9
1234	10/23/17	S	min	12:00:00	1	1	1	58.7
1235	10/23/17	S	min	12:00:00	1	100	2	46.4
1236	10/23/17	S	min	12:00:00	1	200	3	41.7
1237	10/23/17	S	min	12:00:00	1	300	4	37.8
1238	10/23/17	S	min	12:00:00	1	400	5	37.7
1239	10/23/17	S	min	12:00:00	1	500	6	36.1
1240	10/23/17	S	min	12:00:00	1	600	7	35.5
1241	10/23/17	S	min	12:00:00	1	700	8	34.1
1242	10/23/17	S	min	12:00:00	1	800	9	35.3
1243	10/23/17	S	min	15:00:00	1	1	1	68.3
1244	10/23/17	S	min	15:00:00	1	100	2	47.5
1245	10/23/17	S	min	15:00:00	1	200	3	42.5
1246	10/23/17	S	min	15:00:00	1	300	4	42.3
1247	10/23/17	S	min	15:00:00	1	400	5	42.6
1248	10/23/17	S	min	15:00:00	1	500	6	40.5
1249	10/23/17	S	min	15:00:00	1	600	7	38.4
1250	10/23/17	S	min	15:00:00	1	700	8	35.6
1251	10/23/17	S	min	15:00:00	1	800	9	35.2
1252	10/23/17	S	min	18:00:00	1	1	1	60.5
1253	10/23/17	S	min	18:00:00	1	100	2	48.3
1254	10/23/17	S	min	18:00:00	1	200	3	44.4
1255	10/23/17	S	min	18:00:00	1	300	4	45.8
1256	10/23/17	S	min	18:00:00	1	400	5	49.1
1257	10/23/17	S	min	18:00:00	1	500	6	49.0
1258	10/23/17	S	min	18:00:00	1	600	7	39.3
1259	10/23/17	S	min	18:00:00	1	700	8	40.7
1260	10/23/17	S	min	18:00:00	1	800	9	40.9
1261	10/25/17	N	max	06:00:00	2	1	10	91.2
1262	10/25/17	N	max	06:00:00	2	100	11	68.5
1263	10/25/17	N	max	06:00:00	2	200	12	52.3
1264	10/25/17	N	max	06:00:00	2	300	13	60.8
1265	10/25/17	N	max	06:00:00	2	400	14	52.9
1266	10/25/17	N	max	06:00:00	2	500	15	66.2
1267	10/25/17	N	max	06:00:00	2	600	16	69.4
1268	10/25/17	N	max	06:00:00	2	700	17	54.4
1269	10/25/17	N	max	06:00:00	2	800	18	49.2
1270	10/25/17	N	max	09:00:00	2	1	10	96.4
1271	10/25/17	N	max	09:00:00	2	100	11	59.0
1272	10/25/17	N	max	09:00:00	2	200	12	68.5
1273	10/25/17	N	max	09:00:00	2	300	13	61.4
1274	10/25/17	N	max	09:00:00	2	400	14	61.8
1275	10/25/17	N	max	09:00:00	2	500	15	63.8
1276	10/25/17	N	max	09:00:00	2	600	16	67.0
1277	10/25/17	N	max	09:00:00	2	700	17	66.3
1278	10/25/17	N	max	09:00:00	2	800	18	53.7
1279	10/25/17	N	max	12:00:00	2	1	10	100.5
1280	10/25/17	N	max	12:00:00	2	100	11	64.4
1281	10/25/17	N	max	12:00:00	2	200	12	59.3
1282	10/25/17	N	max	12:00:00	2	300	13	58.5
1283	10/25/17	N	max	12:00:00	2	400	14	66.9
1284	10/25/17	N	max	12:00:00	2	500	15	62.6
1285	10/25/17	N	max	12:00:00	2	600	16	56.4
1286	10/25/17	N	max	12:00:00	2	700	17	53.0
1287	10/25/17	N	max	12:00:00	2	800	18	58.5
1288	10/25/17	N	max	15:00:00	2	1	10	92.0
1289	10/25/17	N	max	15:00:00	2	100	11	64.9
1290	10/25/17	N	max	15:00:00	2	200	12	60.0
1291	10/25/17	N	max	15:00:00	2	300	13	56.1
1292	10/25/17	N	max	15:00:00	2	400	14	62.8
1293	10/25/17	N	max	15:00:00	2	500	15	57.5
1294	10/25/17	N	max	15:00:00	2	600	16	65.9
1295	10/25/17	N	max	15:00:00	2	700	17	55.1
1296	10/25/17	N	max	15:00:00	2	800	18	73.4
1297	10/25/17	N	max	18:00:00	2	1	10	86.1
1298	10/25/17	N	max	18:00:00	2	100	11	59.9
1299	10/25/17	N	max	18:00:00	2	200	12	66.9
1300	10/25/17	N	max	18:00:00	2	300	13	66.7
1301	10/25/17	N	max	18:00:00	2	400	14	60.3
1302	10/25/17	N	max	18:00:00	2	500	15	67.1
1303	10/25/17	N	max	18:00:00	2	600	16	69.9
1304	10/25/17	N	max	18:00:00	2	700	17	51.0
1305	10/25/17	N	max	18:00:00	2	800	18	50.9
1306	10/25/17	N	min	06:00:00	2	1	10	66.9
1307	10/25/17	N	min	06:00:00	2	100	11	53.8
1308	10/25/17	N	min	06:00:00	2	200	12	50.2
1309	10/25/17	N	min	06:00:00	2	300	13	47.3
1310	10/25/17	N	min	06:00:00	2	400	14	45.8
1311	10/25/17	N	min	06:00:00	2	500	15	47.5
1312	10/25/17	N	min	06:00:00	2	600	16	52.4
1313	10/25/17	N	min	06:00:00	2	700	17	46.9
1314	10/25/17	N	min	06:00:00	2	800	18	45.4
1315	10/25/17	N	min	09:00:00	2	1	10	67.6
1316	10/25/17	N	min	09:00:00	2	100	11	53.0
1317	10/25/17	N	min	09:00:00	2	200	12	55.4
1318	10/25/17	N	min	09:00:00	2	300	13	51.9
1319	10/25/17	N	min	09:00:00	2	400	14	49.0
1320	10/25/17	N	min	09:00:00	2	500	15	54.2
1321	10/25/17	N	min	09:00:00	2	600	16	48.5
1322	10/25/17	N	min	09:00:00	2	700	17	48.7
1323	10/25/17	N	min	09:00:00	2	800	18	47.2
1324	10/25/17	N	min	12:00:00	2	1	10	71.0
1325	10/25/17	N	min	12:00:00	2	100	11	52.5
1326	10/25/17	N	min	12:00:00	2	200	12	49.7
1327	10/25/17	N	min	12:00:00	2	300	13	55.2
1328	10/25/17	N	min	12:00:00	2	400	14	48.1
1329	10/25/17	N	min	12:00:00	2	500	15	48.9
1330	10/25/17	N	min	12:00:00	2	600	16	47.0
1331	10/25/17	N	min	12:00:00	2	700	17	46.8
1332	10/25/17	N	min	12:00:00	2	800	18	46.4
1333	10/25/17	N	min	15:00:00	2	1	10	68.9
1334	10/25/17	N	min	15:00:00	2	100	11	53.8
1335	10/25/17	N	min	15:00:00	2	200	12	50.9
1336	10/25/17	N	min	15:00:00	2	300	13	48.2
1337	10/25/17	N	min	15:00:00	2	400	14	46.8
1338	10/25/17	N	min	15:00:00	2	500	15	51.8
1339	10/25/17	N	min	15:00:00	2	600	16	47.8
1340	10/25/17	N	min	15:00:00	2	700	17	47.9
1341	10/25/17	N	min	15:00:00	2	800	18	46.3
1342	10/25/17	N	min	18:00:00	2	1	10	64.5
1343	10/25/17	N	min	18:00:00	2	100	11	47.7
1344	10/25/17	N	min	18:00:00	2	200	12	53.0
1345	10/25/17	N	min	18:00:00	2	300	13	58.3
1346	10/25/17	N	min	18:00:00	2	400	14	49.7
1347	10/25/17	N	min	18:00:00	2	500	15	51.3
1348	10/25/17	N	min	18:00:00	2	600	16	49.1
1349	10/25/17	N	min	18:00:00	2	700	17	44.1
1350	10/25/17	N	min	18:00:00	2	800	18	46.3
1351	10/25/17	S	max	06:00:00	2	1	10	97.8
1352	10/25/17	S	max	06:00:00	2	100	11	64.2
1353	10/25/17	S	max	06:00:00	2	200	12	56.2
1354	10/25/17	S	max	06:00:00	2	300	13	53.0
1355	10/25/17	S	max	06:00:00	2	400	14	52.2
1356	10/25/17	S	max	06:00:00	2	500	15	63.1
1357	10/25/17	S	max	06:00:00	2	600	16	49.9
1358	10/25/17	S	max	06:00:00	2	700	17	53.0
1359	10/25/17	S	max	06:00:00	2	800	18	48.4
1360	10/25/17	S	max	09:00:00	2	1	10	83.9
1361	10/25/17	S	max	09:00:00	2	100	11	63.8
1362	10/25/17	S	max	09:00:00	2	200	12	61.7
1363	10/25/17	S	max	09:00:00	2	300	13	64.4
1364	10/25/17	S	max	09:00:00	2	400	14	65.2
1365	10/25/17	S	max	09:00:00	2	500	15	74.1
1366	10/25/17	S	max	09:00:00	2	600	16	58.7
1367	10/25/17	S	max	09:00:00	2	700	17	63.0
1368	10/25/17	S	max	09:00:00	2	800	18	56.2
1369	10/25/17	S	max	12:00:00	2	1	10	88.4
1370	10/25/17	S	max	12:00:00	2	100	11	60.9
1371	10/25/17	S	max	12:00:00	2	200	12	56.5
1372	10/25/17	S	max	12:00:00	2	300	13	63.1
1373	10/25/17	S	max	12:00:00	2	400	14	65.1
1374	10/25/17	S	max	12:00:00	2	500	15	67.7
1375	10/25/17	S	max	12:00:00	2	600	16	62.4
1376	10/25/17	S	max	12:00:00	2	700	17	55.7
1377	10/25/17	S	max	12:00:00	2	800	18	52.8
1378	10/25/17	S	max	15:00:00	2	1	10	86.8
1379	10/25/17	S	max	15:00:00	2	100	11	59.1
1380	10/25/17	S	max	15:00:00	2	200	12	55.6
1381	10/25/17	S	max	15:00:00	2	300	13	55.8
1382	10/25/17	S	max	15:00:00	2	400	14	63.8
1383	10/25/17	S	max	15:00:00	2	500	15	64.8
1384	10/25/17	S	max	15:00:00	2	600	16	58.9
1385	10/25/17	S	max	15:00:00	2	700	17	60.5
1386	10/25/17	S	max	15:00:00	2	800	18	61.2
1387	10/25/17	S	max	18:00:00	2	1	10	83.4
1388	10/25/17	S	max	18:00:00	2	100	11	59.1
1389	10/25/17	S	max	18:00:00	2	200	12	64.4
1390	10/25/17	S	max	18:00:00	2	300	13	67.7
1391	10/25/17	S	max	18:00:00	2	400	14	65.3
1392	10/25/17	S	max	18:00:00	2	500	15	64.4
1393	10/25/17	S	max	18:00:00	2	600	16	65.3
1394	10/25/17	S	max	18:00:00	2	700	17	48.5
1395	10/25/17	S	max	18:00:00	2	800	18	58.2
1396	10/25/17	S	min	06:00:00	2	1	10	70.8
1397	10/25/17	S	min	06:00:00	2	100	11	55.0
1398	10/25/17	S	min	06:00:00	2	200	12	46.6
1399	10/25/17	S	min	06:00:00	2	300	13	48.1
1400	10/25/17	S	min	06:00:00	2	400	14	46.2
1401	10/25/17	S	min	06:00:00	2	500	15	47.3
1402	10/25/17	S	min	06:00:00	2	600	16	46.3
1403	10/25/17	S	min	06:00:00	2	700	17	45.4
1404	10/25/17	S	min	06:00:00	2	800	18	45.9
1405	10/25/17	S	min	09:00:00	2	1	10	62.0
1406	10/25/17	S	min	09:00:00	2	100	11	56.2
1407	10/25/17	S	min	09:00:00	2	200	12	54.2
1408	10/25/17	S	min	09:00:00	2	300	13	52.6
1409	10/25/17	S	min	09:00:00	2	400	14	52.0
1410	10/25/17	S	min	09:00:00	2	500	15	49.0
1411	10/25/17	S	min	09:00:00	2	600	16	48.2
1412	10/25/17	S	min	09:00:00	2	700	17	48.1
1413	10/25/17	S	min	09:00:00	2	800	18	48.9
1414	10/25/17	S	min	12:00:00	2	1	10	72.3
1415	10/25/17	S	min	12:00:00	2	100	11	54.2
1416	10/25/17	S	min	12:00:00	2	200	12	49.6
1417	10/25/17	S	min	12:00:00	2	300	13	54.4
1418	10/25/17	S	min	12:00:00	2	400	14	47.3
1419	10/25/17	S	min	12:00:00	2	500	15	45.4
1420	10/25/17	S	min	12:00:00	2	600	16	45.8
1421	10/25/17	S	min	12:00:00	2	700	17	46.8
1422	10/25/17	S	min	12:00:00	2	800	18	47.4
1423	10/25/17	S	min	15:00:00	2	1	10	67.7
1424	10/25/17	S	min	15:00:00	2	100	11	51.8
1425	10/25/17	S	min	15:00:00	2	200	12	50.8
1426	10/25/17	S	min	15:00:00	2	300	13	49.9
1427	10/25/17	S	min	15:00:00	2	400	14	48.4
1428	10/25/17	S	min	15:00:00	2	500	15	48.9
1429	10/25/17	S	min	15:00:00	2	600	16	47.3
1430	10/25/17	S	min	15:00:00	2	700	17	46.2
1431	10/25/17	S	min	15:00:00	2	800	18	46.0
1432	10/25/17	S	min	18:00:00	2	1	10	65.2
1433	10/25/17	S	min	18:00:00	2	100	11	50.2
1434	10/25/17	S	min	18:00:00	2	200	12	53.8
1435	10/25/17	S	min	18:00:00	2	300	13	53.6
1436	10/25/17	S	min	18:00:00	2	400	14	50.7
1437	10/25/17	S	min	18:00:00	2	500	15	56.0
1438	10/25/17	S	min	18:00:00	2	600	16	48.5
1439	10/25/17	S	min	18:00:00	2	700	17	44.4
1440	10/25/17	S	min	18:00:00	2	800	18	45.4
1441	2017-01-11	N	max	06:00:00	3	1	19	87.2
1442	2017-01-11	N	max	06:00:00	3	100	20	62.4
1443	2017-01-11	N	max	06:00:00	3	200	21	55.3
1444	2017-01-11	N	max	06:00:00	3	300	22	51.9
1445	2017-01-11	N	max	06:00:00	3	400	23	57.7
1446	2017-01-11	N	max	06:00:00	3	500	24	67.9
1447	2017-01-11	N	max	06:00:00	3	600	25	53.3
1448	2017-01-11	N	max	06:00:00	3	700	26	56.5
1449	2017-01-11	N	max	06:00:00	3	800	27	70.4
1450	2017-01-11	N	max	09:00:00	3	1	19	82.7
1451	2017-01-11	N	max	09:00:00	3	100	20	60.3
1452	2017-01-11	N	max	09:00:00	3	200	21	53.2
1453	2017-01-11	N	max	09:00:00	3	300	22	53.4
1454	2017-01-11	N	max	09:00:00	3	400	23	47.8
1455	2017-01-11	N	max	09:00:00	3	500	24	63.1
1456	2017-01-11	N	max	09:00:00	3	600	25	56.8
1457	2017-01-11	N	max	09:00:00	3	700	26	55.0
1458	2017-01-11	N	max	09:00:00	3	800	27	46.6
1459	2017-01-11	N	max	12:00:00	3	1	19	82.6
1460	2017-01-11	N	max	12:00:00	3	100	20	58.9
1461	2017-01-11	N	max	12:00:00	3	200	21	50.5
1462	2017-01-11	N	max	12:00:00	3	300	22	55.4
1463	2017-01-11	N	max	12:00:00	3	400	23	54.7
1464	2017-01-11	N	max	12:00:00	3	500	24	45.9
1465	2017-01-11	N	max	12:00:00	3	600	25	53.4
1466	2017-01-11	N	max	12:00:00	3	700	26	40.3
1467	2017-01-11	N	max	12:00:00	3	800	27	43.2
1468	2017-01-11	N	max	15:00:00	3	1	19	87.4
1469	2017-01-11	N	max	15:00:00	3	100	20	55.4
1470	2017-01-11	N	max	15:00:00	3	200	21	48.4
1471	2017-01-11	N	max	15:00:00	3	300	22	62.1
1472	2017-01-11	N	max	15:00:00	3	400	23	56.7
1473	2017-01-11	N	max	15:00:00	3	500	24	47.9
1474	2017-01-11	N	max	15:00:00	3	600	25	52.5
1475	2017-01-11	N	max	15:00:00	3	700	26	46.6
1476	2017-01-11	N	max	15:00:00	3	800	27	58.1
1477	2017-01-11	N	max	18:00:00	3	1	19	84.7
1478	2017-01-11	N	max	18:00:00	3	100	20	66.3
1479	2017-01-11	N	max	18:00:00	3	200	21	62.0
1480	2017-01-11	N	max	18:00:00	3	300	22	68.9
1481	2017-01-11	N	max	18:00:00	3	400	23	67.1
1482	2017-01-11	N	max	18:00:00	3	500	24	71.3
1483	2017-01-11	N	max	18:00:00	3	600	25	65.0
1484	2017-01-11	N	max	18:00:00	3	700	26	49.6
1485	2017-01-11	N	max	18:00:00	3	800	27	49.5
1486	2017-01-11	N	min	06:00:00	3	1	19	66.6
1487	2017-01-11	N	min	06:00:00	3	100	20	52.2
1488	2017-01-11	N	min	06:00:00	3	200	21	48.9
1489	2017-01-11	N	min	06:00:00	3	300	22	47.5
1490	2017-01-11	N	min	06:00:00	3	400	23	49.6
1491	2017-01-11	N	min	06:00:00	3	500	24	47.3
1492	2017-01-11	N	min	06:00:00	3	600	25	47.3
1493	2017-01-11	N	min	06:00:00	3	700	26	45.0
1494	2017-01-11	N	min	06:00:00	3	800	27	46.0
1495	2017-01-11	N	min	09:00:00	3	1	19	57.7
1496	2017-01-11	N	min	09:00:00	3	100	20	48.7
1497	2017-01-11	N	min	09:00:00	3	200	21	46.1
1498	2017-01-11	N	min	09:00:00	3	300	22	48.5
1499	2017-01-11	N	min	09:00:00	3	400	23	39.9
1500	2017-01-11	N	min	09:00:00	3	500	24	40.1
1501	2017-01-11	N	min	09:00:00	3	600	25	43.8
1502	2017-01-11	N	min	09:00:00	3	700	26	39.2
1503	2017-01-11	N	min	09:00:00	3	800	27	39.7
1504	2017-01-11	N	min	12:00:00	3	1	19	64.8
1505	2017-01-11	N	min	12:00:00	3	100	20	48.4
1506	2017-01-11	N	min	12:00:00	3	200	21	43.9
1507	2017-01-11	N	min	12:00:00	3	300	22	45.2
1508	2017-01-11	N	min	12:00:00	3	400	23	49.2
1509	2017-01-11	N	min	12:00:00	3	500	24	38.1
1510	2017-01-11	N	min	12:00:00	3	600	25	39.9
1511	2017-01-11	N	min	12:00:00	3	700	26	35.9
1512	2017-01-11	N	min	12:00:00	3	800	27	37.9
1513	2017-01-11	N	min	15:00:00	3	1	19	65.5
1514	2017-01-11	N	min	15:00:00	3	100	20	48.7
1515	2017-01-11	N	min	15:00:00	3	200	21	42.2
1516	2017-01-11	N	min	15:00:00	3	300	22	43.4
1517	2017-01-11	N	min	15:00:00	3	400	23	39.9
1518	2017-01-11	N	min	15:00:00	3	500	24	41.1
1519	2017-01-11	N	min	15:00:00	3	600	25	39.6
1520	2017-01-11	N	min	15:00:00	3	700	26	38.6
1521	2017-01-11	N	min	15:00:00	3	800	27	38.4
1522	2017-01-11	N	min	18:00:00	3	1	19	68.2
1523	2017-01-11	N	min	18:00:00	3	100	20	55.9
1524	2017-01-11	N	min	18:00:00	3	200	21	53.8
1525	2017-01-11	N	min	18:00:00	3	300	22	50.3
1526	2017-01-11	N	min	18:00:00	3	400	23	51.1
1527	2017-01-11	N	min	18:00:00	3	500	24	46.8
1528	2017-01-11	N	min	18:00:00	3	600	25	47.0
1529	2017-01-11	N	min	18:00:00	3	700	26	43.4
1530	2017-01-11	N	min	18:00:00	3	800	27	44.0
1531	2017-01-11	S	max	06:00:00	3	1	19	82.7
1532	2017-01-11	S	max	06:00:00	3	100	20	59.3
1533	2017-01-11	S	max	06:00:00	3	200	21	54.4
1534	2017-01-11	S	max	06:00:00	3	300	22	52.8
1535	2017-01-11	S	max	06:00:00	3	400	23	57.2
1536	2017-01-11	S	max	06:00:00	3	500	24	58.9
1537	2017-01-11	S	max	06:00:00	3	600	25	51.2
1538	2017-01-11	S	max	06:00:00	3	700	26	67.1
1539	2017-01-11	S	max	06:00:00	3	800	27	46.8
1540	2017-01-11	S	max	09:00:00	3	1	19	87.1
1541	2017-01-11	S	max	09:00:00	3	100	20	60.0
1542	2017-01-11	S	max	09:00:00	3	200	21	48.9
1543	2017-01-11	S	max	09:00:00	3	300	22	52.4
1544	2017-01-11	S	max	09:00:00	3	400	23	47.5
1545	2017-01-11	S	max	09:00:00	3	500	24	47.2
1546	2017-01-11	S	max	09:00:00	3	600	25	54.6
1547	2017-01-11	S	max	09:00:00	3	700	26	56.4
1548	2017-01-11	S	max	09:00:00	3	800	27	46.4
1549	2017-01-11	S	max	12:00:00	3	1	19	85.5
1550	2017-01-11	S	max	12:00:00	3	100	20	55.5
1551	2017-01-11	S	max	12:00:00	3	200	21	51.9
1552	2017-01-11	S	max	12:00:00	3	300	22	55.0
1553	2017-01-11	S	max	12:00:00	3	400	23	52.1
1554	2017-01-11	S	max	12:00:00	3	500	24	54.1
1555	2017-01-11	S	max	12:00:00	3	600	25	43.7
1556	2017-01-11	S	max	12:00:00	3	700	26	40.3
1557	2017-01-11	S	max	12:00:00	3	800	27	62.1
1558	2017-01-11	S	max	15:00:00	3	1	19	84.1
1559	2017-01-11	S	max	15:00:00	3	100	20	55.0
1560	2017-01-11	S	max	15:00:00	3	200	21	49.5
1561	2017-01-11	S	max	15:00:00	3	300	22	55.0
1562	2017-01-11	S	max	15:00:00	3	400	23	48.0
1563	2017-01-11	S	max	15:00:00	3	500	24	45.2
1564	2017-01-11	S	max	15:00:00	3	600	25	44.4
1565	2017-01-11	S	max	15:00:00	3	700	26	41.5
1566	2017-01-11	S	max	15:00:00	3	800	27	46.0
1567	2017-01-11	S	max	18:00:00	3	1	19	81.6
1568	2017-01-11	S	max	18:00:00	3	100	20	59.1
1569	2017-01-11	S	max	18:00:00	3	200	21	66.9
1570	2017-01-11	S	max	18:00:00	3	300	22	60.7
1571	2017-01-11	S	max	18:00:00	3	400	23	68.5
1572	2017-01-11	S	max	18:00:00	3	500	24	54.4
1573	2017-01-11	S	max	18:00:00	3	600	25	71.8
1574	2017-01-11	S	max	18:00:00	3	700	26	61.4
1575	2017-01-11	S	max	18:00:00	3	800	27	48.9
1576	2017-01-11	S	min	06:00:00	3	1	19	60.9
1577	2017-01-11	S	min	06:00:00	3	100	20	49.9
1578	2017-01-11	S	min	06:00:00	3	200	21	45.8
1579	2017-01-11	S	min	06:00:00	3	300	22	47.2
1580	2017-01-11	S	min	06:00:00	3	400	23	45.6
1581	2017-01-11	S	min	06:00:00	3	500	24	50.5
1582	2017-01-11	S	min	06:00:00	3	600	25	45.9
1583	2017-01-11	S	min	06:00:00	3	700	26	44.8
1584	2017-01-11	S	min	06:00:00	3	800	27	44.3
1585	2017-01-11	S	min	09:00:00	3	1	19	65.5
1586	2017-01-11	S	min	09:00:00	3	100	20	52.4
1587	2017-01-11	S	min	09:00:00	3	200	21	44.5
1588	2017-01-11	S	min	09:00:00	3	300	22	48.0
1589	2017-01-11	S	min	09:00:00	3	400	23	42.3
1590	2017-01-11	S	min	09:00:00	3	500	24	40.6
1591	2017-01-11	S	min	09:00:00	3	600	25	42.3
1592	2017-01-11	S	min	09:00:00	3	700	26	40.6
1593	2017-01-11	S	min	09:00:00	3	800	27	38.2
1594	2017-01-11	S	min	12:00:00	3	1	19	62.9
1595	2017-01-11	S	min	12:00:00	3	100	20	47.2
1596	2017-01-11	S	min	12:00:00	3	200	21	43.7
1597	2017-01-11	S	min	12:00:00	3	300	22	44.7
1598	2017-01-11	S	min	12:00:00	3	400	23	41.7
1599	2017-01-11	S	min	12:00:00	3	500	24	43.7
1600	2017-01-11	S	min	12:00:00	3	600	25	37.1
1601	2017-01-11	S	min	12:00:00	3	700	26	36.8
1602	2017-01-11	S	min	12:00:00	3	800	27	37.4
1603	2017-01-11	S	min	15:00:00	3	1	19	64.0
1604	2017-01-11	S	min	15:00:00	3	100	20	49.3
1605	2017-01-11	S	min	15:00:00	3	200	21	44.5
1606	2017-01-11	S	min	15:00:00	3	300	22	43.4
1607	2017-01-11	S	min	15:00:00	3	400	23	41.5
1608	2017-01-11	S	min	15:00:00	3	500	24	40.4
1609	2017-01-11	S	min	15:00:00	3	600	25	39.9
1610	2017-01-11	S	min	15:00:00	3	700	26	36.8
1611	2017-01-11	S	min	15:00:00	3	800	27	39.2
1612	2017-01-11	S	min	18:00:00	3	1	19	68.6
1613	2017-01-11	S	min	18:00:00	3	100	20	54.6
1614	2017-01-11	S	min	18:00:00	3	200	21	49.4
1615	2017-01-11	S	min	18:00:00	3	300	22	49.5
1616	2017-01-11	S	min	18:00:00	3	400	23	49.8
1617	2017-01-11	S	min	18:00:00	3	500	24	47.3
1618	2017-01-11	S	min	18:00:00	3	600	25	45.9
1619	2017-01-11	S	min	18:00:00	3	700	26	43.9
1620	2017-01-11	S	min	18:00:00	3	800	27	44.2

## Sheet: PAM
rank	group	site	distance	diel	hour	time	labels	RMS	M			Variables
1	G0	G0F26	38	night	18:00:00	1800	1	3132.231249	0.101476332			group	Factor	7 levels	"G0","G1","G2",..: 1 1 1 1 1 1 1 1 1 1 ...
2	G0	G0F26	38	night	18:10:00	1810	2	1768.589859	0.060886221			site	Factor	27 levels	"G0F26","G0F18",..: 1 1 1 1 1 1 1 1 1 1 …
3	G0	G0F26	38	night	18:20:00	1820	3	2764.565893	0.088602931			distance	Integer	27 values	38 54 54 77 119 162 204 299 301 308 ...
4	G0	G0F26	38	night	18:30:00	1830	4	2984.227323	0.079263975			diel	Factor	2 levels	"night","day": 1 1 1 1 1 1 1 1 1 1 ...
5	G0	G0F26	38	night	18:40:00	1840	5	2826.199304	0.08497812			hour	Factor	144 levels	"00:00","00:10",..: 93 94 95 96 97 98 99 100 101 102 ...
6	G0	G0F26	38	night	18:50:00	1850	6	2383.344348	0.080838845			time	Integer	144 values	1520 1530 1540 1550 1600 1610 1620 1630 1640 1650 ...
7	G0	G0F26	38	night	19:00:00	1900	7	2623.824512	0.086124735			RMS	DV	Numeric
8	G0	G0F26	38	night	19:10:00	1910	8	3531.70106	0.084168124			M	DV	Numeric
9	G0	G0F26	38	night	19:20:00	1920	9	2385.140816	0.084147516
10	G0	G0F26	38	night	19:30:00	1930	10	3453.774939	0.113730843
11	G0	G0F26	38	night	19:40:00	1940	11	2292.708567	0.072913604
12	G0	G0F26	38	night	19:50:00	1950	12	2408.806078	0.083549738
13	G0	G0F26	38	night	20:00:00	2000	13	2057.366051	0.071076039
14	G0	G0F26	38	night	20:10:00	2010	14	2450.986557	0.065077701
15	G0	G0F26	38	night	20:20:00	2020	15	2952.070789	0.082539022
16	G0	G0F26	38	night	20:30:00	2030	16	2739.915902	0.092452795
17	G0	G0F26	38	night	20:40:00	2040	17	2081.552194	0.069467342
18	G0	G0F26	38	night	20:50:00	2050	18	2061.739927	0.065548487
19	G0	G0F26	38	night	21:00:00	2100	19	1814.852152	0.061243723
20	G0	G0F26	38	night	21:10:00	2110	20	2655.449532	0.078797425
21	G0	G0F26	38	night	21:20:00	2120	21	2626.451195	0.089466873
22	G0	G0F26	38	night	21:30:00	2130	22	1963.510841	0.066930396
23	G0	G0F26	38	night	21:40:00	2140	23	2775.831157	0.075924904
24	G0	G0F26	38	night	21:50:00	2150	24	1799.41052	0.061206903
25	G0	G0F26	38	night	22:00:00	2200	25	1533.87711	0.045194844
26	G0	G0F26	38	night	22:10:00	2210	26	2003.447704	0.063937634
27	G0	G0F26	38	night	22:20:00	2220	27	1793.820407	0.059601247
28	G0	G0F26	38	night	22:30:00	2230	28	2078.554164	0.057463616
29	G0	G0F26	38	night	22:40:00	2240	29	1518.10085	0.051389163
30	G0	G0F26	38	night	22:50:00	2250	30	966.8198012	0.028789592
31	G0	G0F26	38	night	23:00:00	2300	31	2429.337726	0.055917657
32	G0	G0F26	38	night	23:10:00	2310	32	1252.059357	0.03963595
33	G0	G0F26	38	night	23:20:00	2320	33	1417.771641	0.04566424
34	G0	G0F26	38	night	23:30:00	2330	34	1463.985954	0.041651158
35	G0	G0F26	38	night	23:40:00	2340	35	1293.605498	0.041606535
36	G0	G0F26	38	night	23:50:00	2350	36	1059.393047	0.036429955
37	G0	G0F26	38	night	00:00:00	0	37	2162.834196	0.051089379
38	G0	G0F26	38	night	00:10:00	10	38	1319.70279	0.038042447
39	G0	G0F26	38	night	00:20:00	20	39	1061.131377	0.030634418
40	G0	G0F26	38	night	00:30:00	30	40	1280.932149	0.030798407
41	G0	G0F26	38	night	00:40:00	40	41	1323.308848	0.040821097
42	G0	G0F26	38	night	00:50:00	50	42	949.6126451	0.029408613
43	G0	G0F26	38	night	01:00:00	100	43	1063.454605	0.033641138
44	G0	G0F26	38	night	01:10:00	110	44	1487.398792	0.034982293
45	G0	G0F26	38	night	01:20:00	120	45	587.6866528	0.017452466
46	G0	G0F26	38	night	01:30:00	130	46	787.8861213	0.023260386
47	G0	G0F26	38	night	01:40:00	140	47	1654.100374	0.043024095
48	G0	G0F26	38	night	01:50:00	150	48	1458.375406	0.046169234
49	G0	G0F26	38	night	02:00:00	200	49	1304.038737	0.031376238
50	G0	G0F26	38	night	02:10:00	210	50	1478.95438	0.034973356
51	G0	G0F26	38	night	02:20:00	220	51	934.0428875	0.024198853
52	G0	G0F26	38	night	02:30:00	230	52	1171.883265	0.02611364
53	G0	G0F26	38	night	02:40:00	240	53	783.7812367	0.02313832
54	G0	G0F26	38	night	02:50:00	250	54	608.5079801	0.015851774
55	G0	G0F26	38	night	03:00:00	300	55	927.759442	0.02780592
56	G0	G0F26	38	night	03:10:00	310	56	1756.312999	0.046269181
57	G0	G0F26	38	night	03:20:00	320	57	1567.886431	0.042568574
58	G0	G0F26	38	night	03:30:00	330	58	981.1269634	0.028704276
59	G0	G0F26	38	night	03:40:00	340	59	750.6224953	0.020848921
60	G0	G0F26	38	night	03:50:00	350	60	941.1356912	0.027815408
61	G0	G0F26	38	night	04:00:00	400	61	1103.800795	0.028041943
62	G0	G0F26	38	night	04:10:00	410	62	1550.429178	0.049684839
63	G0	G0F26	38	night	04:20:00	420	63	1527.277791	0.042437208
64	G0	G0F26	38	night	04:30:00	430	64	1540.998199	0.041082969
65	G0	G0F26	38	night	04:40:00	440	65	1605.547372	0.038683122
66	G0	G0F26	38	night	04:50:00	450	66	1507.285785	0.031683113
67	G0	G0F26	38	night	05:00:00	500	67	1920.232889	0.05185876
68	G0	G0F26	38	night	05:10:00	510	68	1672.239867	0.05722307
69	G0	G0F26	38	night	05:20:00	520	69	1083.527823	0.0317716
70	G0	G0F26	38	night	05:30:00	530	70	1968.188752	0.066488813
71	G0	G0F26	38	night	05:40:00	540	71	1568.621596	0.049600134
72	G0	G0F26	38	night	05:50:00	550	72	1735.748882	0.050206925
73	G0	G0F26	38	day	06:00:00	600	73	2288.142683	0.065033971
74	G0	G0F26	38	day	06:10:00	610	74	2871.715596	0.0798972
75	G0	G0F26	38	day	06:20:00	620	75	1989.429231	0.060348971
76	G0	G0F26	38	day	06:30:00	630	76	2329.768322	0.06349799
77	G0	G0F26	38	day	06:40:00	640	77	3762.005175	0.12779248
78	G0	G0F26	38	day	06:50:00	650	78	2010.672156	0.066954545
79	G0	G0F26	38	day	07:00:00	700	79	2710.958974	0.088377944
80	G0	G0F26	38	day	07:10:00	710	80	2704.098205	0.083847049
81	G0	G0F26	38	day	07:20:00	720	81	2367.979153	0.078244985
82	G0	G0F26	38	day	07:30:00	730	82	3163.495749	0.097170316
83	G0	G0F26	38	day	07:40:00	740	83	2608.674689	0.082790496
84	G0	G0F26	38	day	07:50:00	750	84	2869.857599	0.081983996
85	G0	G0F26	38	day	08:00:00	800	85	2553.770279	0.083629373
86	G0	G0F26	38	day	08:10:00	810	86	2749.928268	0.080976454
87	G0	G0F26	38	day	08:20:00	820	87	2946.789157	0.093580071
88	G0	G0F26	38	day	08:30:00	830	88	2597.77028	0.081705168
89	G0	G0F26	38	day	08:40:00	840	89	1963.481383	0.065789882
90	G0	G0F26	38	day	08:50:00	850	90	3056.75344	0.096894411
91	G0	G0F26	38	day	09:00:00	900	91	3005.944065	0.082756933
92	G0	G0F26	38	day	09:10:00	910	92	2628.438621	0.086273341
93	G0	G0F26	38	day	09:20:00	920	93	2600.604568	0.061416501
94	G0	G0F26	38	day	09:30:00	930	94	1946.696455	0.062920166
95	G0	G0F26	38	day	09:40:00	940	95	2192.744171	0.067514382
96	G0	G0F26	38	day	09:50:00	950	96	2344.660986	0.077934981
97	G0	G0F26	38	day	10:00:00	1000	97	2793.355835	0.091540545
98	G0	G0F26	38	day	10:10:00	1010	98	3220.918552	0.087385199
99	G0	G0F26	38	day	10:20:00	1020	99	2422.415356	0.07387453
100	G0	G0F26	38	day	10:30:00	1030	100	2299.428337	0.075314921
101	G0	G0F26	38	day	10:40:00	1040	101	1671.552181	0.055407494
102	G0	G0F26	38	day	10:50:00	1050	102	2354.373316	0.077129135
103	G0	G0F26	38	day	11:00:00	1100	103	2977.537491	0.086998951
104	G0	G0F26	38	day	11:10:00	1110	104	2004.792602	0.061751495
105	G0	G0F26	38	day	11:20:00	1120	105	2747.046088	0.091109969
106	G0	G0F26	38	day	11:30:00	1130	106	3448.692488	0.110529548
107	G0	G0F26	38	day	11:40:00	1140	107	3326.947956	0.094709687
108	G0	G0F26	38	day	11:50:00	1150	108	1944.64448	0.059133708
109	G0	G0F26	38	day	12:00:00	1200	109	2730.925129	0.089453256
110	G0	G0F26	38	day	12:10:00	1210	110	2569.689636	0.084626952
111	G0	G0F26	38	day	12:20:00	1220	111	2490.70264	0.082228738
112	G0	G0F26	38	day	12:30:00	1230	112	2032.226636	0.06404604
113	G0	G0F26	38	day	12:40:00	1240	113	3357.822672	0.105174825
114	G0	G0F26	38	day	12:50:00	1250	114	2512.884902	0.080107213
115	G0	G0F26	38	day	13:00:00	1300	115	2813.92038	0.09335158
116	G0	G0F26	38	day	13:10:00	1310	116	1760.43051	0.057383694
117	G0	G0F26	38	day	13:20:00	1320	117	2328.994185	0.062985377
118	G0	G0F26	38	day	13:30:00	1330	118	1810.321459	0.060058092
119	G0	G0F26	38	day	13:40:00	1340	119	2055.876702	0.068346431
120	G0	G0F26	38	day	13:50:00	1350	120	3895.387711	0.126897128
121	G0	G0F26	38	day	14:00:00	1400	121	2390.924648	0.059194827
122	G0	G0F26	38	day	14:10:00	1410	122	2688.027102	0.056923598
123	G0	G0F26	38	day	14:20:00	1420	123	4403.562649	0.127491501
124	G0	G0F26	38	day	14:30:00	1430	124	2320.871485	0.080083535
125	G0	G0F26	38	day	14:40:00	1440	125	2696.706892	0.084699368
126	G0	G0F26	38	day	14:50:00	1450	126	1733.54831	0.05444015
127	G0	G0F26	38	day	15:00:00	1500	127	1656.398947	0.046882832
128	G0	G0F26	38	day	15:10:00	1510	128	2206.972463	0.073913445
129	G0	G0F26	38	day	15:20:00	1520	129	2528.013518	0.081256919
130	G0	G0F26	38	day	15:30:00	1530	130	2584.571566	0.081251333
131	G0	G0F26	38	day	15:40:00	1540	131	2042.978938	0.067979876
132	G0	G0F26	38	day	15:50:00	1550	132	2246.877357	0.074779532
133	G0	G0F26	38	day	16:00:00	1600	133	2003.617747	0.07078398
134	G0	G0F26	38	day	16:10:00	1610	134	2266.707154	0.078598673
135	G0	G0F26	38	day	16:20:00	1620	135	2837.335756	0.097919602
136	G0	G0F26	38	day	16:30:00	1630	136	2863.356108	0.090197024
137	G0	G0F26	38	day	16:40:00	1640	137	1672.108253	0.052853349
138	G0	G0F26	38	day	16:50:00	1650	138	2583.608939	0.075289559
139	G0	G0F26	38	day	17:00:00	1700	139	2352.238007	0.075487812
140	G0	G0F26	38	day	17:10:00	1710	140	2775.741209	0.087453873
141	G0	G0F26	38	day	17:20:00	1720	141	2755.483058	0.079633668
142	G0	G0F26	38	day	17:30:00	1730	142	2458.878111	0.072145801
143	G0	G0F26	38	day	17:40:00	1740	143	3107.994762	0.100568714
144	G0	G0F26	38	day	17:50:00	1750	144	2347.712984	0.072365535
145	G0	G0F18	54	night	18:00:00		1	2388.290824	0.06677679
146	G0	G0F18	54	night	18:10:00		2	2706.569406	0.093506371
147	G0	G0F18	54	night	18:20:00		3	2655.415297	0.079999533
148	G0	G0F18	54	night	18:30:00		4	2557.385703	0.084407413
149	G0	G0F18	54	night	18:40:00		5	3731.281625	0.107558805
150	G0	G0F18	54	night	18:50:00		6	2670.838019	0.082662402
151	G0	G0F18	54	night	19:00:00		7	2132.936806	0.071512866
152	G0	G0F18	54	night	19:10:00		8	1813.108084	0.057594855
153	G0	G0F18	54	night	19:20:00		9	2901.519364	0.094570588
154	G0	G0F18	54	night	19:30:00		10	3169.793189	0.078746905
155	G0	G0F18	54	night	19:40:00		11	1924.977363	0.064358989
156	G0	G0F18	54	night	19:50:00		12	2403.684151	0.072578664
157	G0	G0F18	54	night	20:00:00		13	2273.415945	0.065720012
158	G0	G0F18	54	night	20:10:00		14	2392.854689	0.062369074
159	G0	G0F18	54	night	20:20:00		15	3153.073771	0.087058765
160	G0	G0F18	54	night	20:30:00		16	2408.945335	0.073353891
161	G0	G0F18	54	night	20:40:00		17	1743.867336	0.057530656
162	G0	G0F18	54	night	20:50:00		18	2183.382425	0.072630749
163	G0	G0F18	54	night	21:00:00		19	1764.778532	0.060111718
164	G0	G0F18	54	night	21:10:00		20	2007.440736	0.053581506
165	G0	G0F18	54	night	21:20:00		21	2035.999783	0.063858944
166	G0	G0F18	54	night	21:30:00		22	1928.664758	0.0612531
167	G0	G0F18	54	night	21:40:00		23	1638.568016	0.054487844
168	G0	G0F18	54	night	21:50:00		24	2600.128737	0.055986533
169	G0	G0F18	54	night	22:00:00		25	2100.644046	0.061400156
170	G0	G0F18	54	night	22:10:00		26	2013.567195	0.06359292
171	G0	G0F18	54	night	22:20:00		27	1123.241562	0.037480702
172	G0	G0F18	54	night	22:30:00		28	1792.409056	0.052659117
173	G0	G0F18	54	night	22:40:00		29	917.3600088	0.027125126
174	G0	G0F18	54	night	22:50:00		30	1914.385595	0.061304255
175	G0	G0F18	54	night	23:00:00		31	1635.131254	0.039703133
176	G0	G0F18	54	night	23:10:00		32	1490.301453	0.037496553
177	G0	G0F18	54	night	23:20:00		33	3232.142028	0.068645538
178	G0	G0F18	54	night	23:30:00		34	1390.489201	0.046773802
179	G0	G0F18	54	night	23:40:00		35	1123.035169	0.029255382
180	G0	G0F18	54	night	23:50:00		36	1115.117727	0.029855999
181	G0	G0F18	54	night	00:00:00		37	1741.170525	0.038946599
182	G0	G0F18	54	night	00:10:00		38	1327.637674	0.037781358
183	G0	G0F18	54	night	00:20:00		39	571.050401	0.017447988
184	G0	G0F18	54	night	00:30:00		40	1469.210118	0.034842696
185	G0	G0F18	54	night	00:40:00		41	835.271767	0.02148181
186	G0	G0F18	54	night	00:50:00		42	1818.689019	0.047567318
187	G0	G0F18	54	night	01:00:00		43	1002.974677	0.027007493
188	G0	G0F18	54	night	01:10:00		44	1247.661591	0.038788928
189	G0	G0F18	54	night	01:20:00		45	913.6050317	0.018500527
190	G0	G0F18	54	night	01:30:00		46	849.0789061	0.020076441
191	G0	G0F18	54	night	01:40:00		47	633.1453163	0.020279307
192	G0	G0F18	54	night	01:50:00		48	1014.116794	0.026898007
193	G0	G0F18	54	night	02:00:00		49	926.3711967	0.020313899
194	G0	G0F18	54	night	02:10:00		50	658.7537214	0.021653438
195	G0	G0F18	54	night	02:20:00		51	552.092346	0.017853864
196	G0	G0F18	54	night	02:30:00		52	1000.717376	0.023577439
197	G0	G0F18	54	night	02:40:00		53	1446.519051	0.017272111
198	G0	G0F18	54	night	02:50:00		54	926.7775619	0.024535042
199	G0	G0F18	54	night	03:00:00		55	689.8927104	0.020946092
200	G0	G0F18	54	night	03:10:00		56	1616.094834	0.043501519
201	G0	G0F18	54	night	03:20:00		57	1568.722676	0.044866129
202	G0	G0F18	54	night	03:30:00		58	704.3109617	0.016743953
203	G0	G0F18	54	night	03:40:00		59	799.0014121	0.022549975
204	G0	G0F18	54	night	03:50:00		60	315.0622081	0.009416462
205	G0	G0F18	54	night	04:00:00		61	906.7836741	0.019234733
206	G0	G0F18	54	night	04:10:00		62	998.6315587	0.025203959
207	G0	G0F18	54	night	04:20:00		63	625.9162186	0.020744919
208	G0	G0F18	54	night	04:30:00		64	790.8110547	0.02293653
209	G0	G0F18	54	night	04:40:00		65	1014.907681	0.027933946
210	G0	G0F18	54	night	04:50:00		66	1243.728014	0.03192219
211	G0	G0F18	54	night	05:00:00		67	2282.344738	0.070935506
212	G0	G0F18	54	night	05:10:00		68	1369.625365	0.041256591
213	G0	G0F18	54	night	05:20:00		69	1501.024026	0.045428125
214	G0	G0F18	54	night	05:30:00		70	1261.2315	0.043516625
215	G0	G0F18	54	night	05:40:00		71	1799.419717	0.060520693
216	G0	G0F18	54	night	05:50:00		72	2700.996277	0.077691472
217	G0	G0F18	54	day	06:00:00		73	2401.509567	0.070342079
218	G0	G0F18	54	day	06:10:00		74	2412.832539	0.070764842
219	G0	G0F18	54	day	06:20:00		75	2277.612211	0.068623084
220	G0	G0F18	54	day	06:30:00		76	2427.653797	0.080898641
221	G0	G0F18	54	day	06:40:00		77	2315.603475	0.065380874
222	G0	G0F18	54	day	06:50:00		78	2413.354911	0.080487163
223	G0	G0F18	54	day	07:00:00		79	2998.411888	0.093141713
224	G0	G0F18	54	day	07:10:00		80	3047.624312	0.101066788
225	G0	G0F18	54	day	07:20:00		81	3136.019841	0.104098796
226	G0	G0F18	54	day	07:30:00		82	3034.029309	0.094154435
227	G0	G0F18	54	day	07:40:00		83	2351.379116	0.077160796
228	G0	G0F18	54	day	07:50:00		84	3609.236155	0.11236758
229	G0	G0F18	54	day	08:00:00		85	2884.50539	0.094809472
230	G0	G0F18	54	day	08:10:00		86	2168.660385	0.0674811
231	G0	G0F18	54	day	08:20:00		87	2841.259597	0.094461223
232	G0	G0F18	54	day	08:30:00		88	2703.225876	0.079179053
233	G0	G0F18	54	day	08:40:00		89	2959.907202	0.085887575
234	G0	G0F18	54	day	08:50:00		90	3220.993752	0.073917116
235	G0	G0F18	54	day	09:00:00		91	2170.22719	0.069044038
236	G0	G0F18	54	day	09:10:00		92	2832.942088	0.087360795
237	G0	G0F18	54	day	09:20:00		93	1922.512731	0.065955146
238	G0	G0F18	54	day	09:30:00		94	3089.669711	0.082722238
239	G0	G0F18	54	day	09:40:00		95	2733.980183	0.090029573
240	G0	G0F18	54	day	09:50:00		96	2601.449032	0.078013749
241	G0	G0F18	54	day	10:00:00		97	2732.278351	0.086038186
242	G0	G0F18	54	day	10:10:00		98	3290.714877	0.106838741
243	G0	G0F18	54	day	10:20:00		99	2838.849133	0.093559615
244	G0	G0F18	54	day	10:30:00		100	2484.305618	0.085990357
245	G0	G0F18	54	day	10:40:00		101	2360.417429	0.078373995
246	G0	G0F18	54	day	10:50:00		102	2594.863365	0.087956286
247	G0	G0F18	54	day	11:00:00		103	2526.135367	0.082822165
248	G0	G0F18	54	day	11:10:00		104	2449.906033	0.080932663
249	G0	G0F18	54	day	11:20:00		105	2475.536464	0.078841328
250	G0	G0F18	54	day	11:30:00		106	4326.299696	0.111882219
251	G0	G0F18	54	day	11:40:00		107	5025.327528	0.084638684
252	G0	G0F18	54	day	11:50:00		108	2897.214797	0.088776089
253	G0	G0F18	54	day	12:00:00		109	3021.09303	0.103065302
254	G0	G0F18	54	day	12:10:00		110	3154.703097	0.102097523
255	G0	G0F18	54	day	12:20:00		111	3267.246381	0.085619937
256	G0	G0F18	54	day	12:30:00		112	2277.879251	0.078718795
257	G0	G0F18	54	day	12:40:00		113	2985.935678	0.085575342
258	G0	G0F18	54	day	12:50:00		114	3391.537712	0.088805378
259	G0	G0F18	54	day	13:00:00		115	2742.751365	0.091456741
260	G0	G0F18	54	day	13:10:00		116	2989.169391	0.094743184
261	G0	G0F18	54	day	13:20:00		117	5089.359578	0.126610317
262	G0	G0F18	54	day	13:30:00		118	3977.469223	0.110254694
263	G0	G0F18	54	day	13:40:00		119	15916.33794	0.49178448
264	G0	G0F18	54	day	13:50:00		120	3341.457082	0.092453517
265	G0	G0F18	54	day	14:00:00		121	3704.528529	0.100533717
266	G0	G0F18	54	day	14:10:00		122	4158.550577	0.117995853
267	G0	G0F18	54	day	14:20:00		123	2827.634861	0.09292763
268	G0	G0F18	54	day	14:30:00		124	2796.429337	0.095242303
269	G0	G0F18	54	day	14:40:00		125	3378.830758	0.106458233
270	G0	G0F18	54	day	14:50:00		126	2615.509979	0.082000606
271	G0	G0F18	54	day	15:00:00		127	2871.410688	0.098347052
272	G0	G0F18	54	day	15:10:00		128	4406.77735	0.106399815
273	G0	G0F18	54	day	15:20:00		129	4503.73864	0.136767114
274	G0	G0F18	54	day	15:30:00		130	3365.292526	0.095259634
275	G0	G0F18	54	day	15:40:00		131	4066.940063	0.10381897
276	G0	G0F18	54	day	15:50:00		132	2266.689407	0.074096929
277	G0	G0F18	54	day	16:00:00		133	3458.577364	0.10712803
278	G0	G0F18	54	day	16:10:00		134	2282.856655	0.076414323
279	G0	G0F18	54	day	16:20:00		135	2757.213796	0.092693486
280	G0	G0F18	54	day	16:30:00		136	2809.772709	0.093199246
281	G0	G0F18	54	day	16:40:00		137	3275.514642	0.104779297
282	G0	G0F18	54	day	16:50:00		138	2926.186367	0.09480982
283	G0	G0F18	54	day	17:00:00		139	3019.300902	0.100455384
284	G0	G0F18	54	day	17:10:00		140	2606.53938	0.074799246
285	G0	G0F18	54	day	17:20:00		141	2417.305171	0.0747481
286	G0	G0F18	54	day	17:30:00		142	2117.052751	0.071640242
287	G0	G0F18	54	day	17:40:00		143	2629.324038	0.085678796
288	G0	G0F18	54	day	17:50:00		144	3394.755267	0.106402131
289	G0	G0F25	54	night	18:00:00		1	2043.567976	0.057297494
290	G0	G0F25	54	night	18:10:00		2	2506.564833	0.063585714
291	G0	G0F25	54	night	18:20:00		3	3770.922843	0.076783973
292	G0	G0F25	54	night	18:30:00		4	1676.375109	0.045613689
293	G0	G0F25	54	night	18:40:00		5	2169.242436	0.066028139
294	G0	G0F25	54	night	18:50:00		6	2341.836396	0.059224288
295	G0	G0F25	54	night	19:00:00		7	1504.580694	0.047506262
296	G0	G0F25	54	night	19:10:00		8	2296.606509	0.065527833
297	G0	G0F25	54	night	19:20:00		9	1462.567706	0.04144213
298	G0	G0F25	54	night	19:30:00		10	1101.205886	0.033147609
299	G0	G0F25	54	night	19:40:00		11	1843.195817	0.056766301
300	G0	G0F25	54	night	19:50:00		12	1991.905962	0.043502959
301	G0	G0F25	54	night	20:00:00		13	2080.617985	0.03849161
302	G0	G0F25	54	night	20:10:00		14	1873.216815	0.0444673
303	G0	G0F25	54	night	20:20:00		15	1243.375019	0.035372193
304	G0	G0F25	54	night	20:30:00		16	1712.822049	0.055193289
305	G0	G0F25	54	night	20:40:00		17	1287.504853	0.041627274
306	G0	G0F25	54	night	20:50:00		18	1049.761187	0.033451819
307	G0	G0F25	54	night	21:00:00		19	980.323227	0.029694901
308	G0	G0F25	54	night	21:10:00		20	1120.679764	0.039669122
309	G0	G0F25	54	night	21:20:00		21	1371.442886	0.043222986
310	G0	G0F25	54	night	21:30:00		22	1597.706353	0.038977799
311	G0	G0F25	54	night	21:40:00		23	1498.9819	0.034132006
312	G0	G0F25	54	night	21:50:00		24	1119.155497	0.036174396
313	G0	G0F25	54	night	22:00:00		25	693.3624745	0.023647568
314	G0	G0F25	54	night	22:10:00		26	769.9391519	0.023920173
315	G0	G0F25	54	night	22:20:00		27	1154.094864	0.030735175
316	G0	G0F25	54	night	22:30:00		28	843.8236222	0.025307127
317	G0	G0F25	54	night	22:40:00		29	847.0895879	0.029225721
318	G0	G0F25	54	night	22:50:00		30	811.6916391	0.026822199
319	G0	G0F25	54	night	23:00:00		31	622.1680765	0.020297879
320	G0	G0F25	54	night	23:10:00		32	640.6425925	0.021179886
321	G0	G0F25	54	night	23:20:00		33	648.0880152	0.020676423
322	G0	G0F25	54	night	23:30:00		34	454.7227783	0.015016214
323	G0	G0F25	54	night	23:40:00		35	417.7060509	0.013641601
324	G0	G0F25	54	night	23:50:00		36	543.2477233	0.019242068
325	G0	G0F25	54	night	00:00:00		37	1053.469917	0.033672274
326	G0	G0F25	54	night	00:10:00		38	361.3539687	0.012191848
327	G0	G0F25	54	night	00:20:00		39	313.64635	0.010866028
328	G0	G0F25	54	night	00:30:00		40	469.7857395	0.015349431
329	G0	G0F25	54	night	00:40:00		41	405.8367052	0.013700378
330	G0	G0F25	54	night	00:50:00		42	373.774138	0.011657914
331	G0	G0F25	54	night	01:00:00		43	324.4058145	0.011038462
332	G0	G0F25	54	night	01:10:00		44	733.8072957	0.01624609
333	G0	G0F25	54	night	01:20:00		45	1689.527289	0.01892121
334	G0	G0F25	54	night	01:30:00		46	329.3735566	0.010622075
335	G0	G0F25	54	night	01:40:00		47	1260.879929	0.024497932
336	G0	G0F25	54	night	01:50:00		48	833.6905397	0.013424576
337	G0	G0F25	54	night	02:00:00		49	436.5682742	0.008997744
338	G0	G0F25	54	night	02:10:00		50	929.4751388	0.011752848
339	G0	G0F25	54	night	02:20:00		51	840.7693109	0.016784923
340	G0	G0F25	54	night	02:30:00		52	376.6193681	0.01128434
341	G0	G0F25	54	night	02:40:00		53	923.5253357	0.021272186
342	G0	G0F25	54	night	02:50:00		54	1035.109967	0.016432701
343	G0	G0F25	54	night	03:00:00		55	1449.538294	0.021198283
344	G0	G0F25	54	night	03:10:00		56	557.4471688	0.014337851
345	G0	G0F25	54	night	03:20:00		57	386.34279	0.013105359
346	G0	G0F25	54	night	03:30:00		58	497.4388922	0.016592787
347	G0	G0F25	54	night	03:40:00		59	632.5570528	0.020097635
348	G0	G0F25	54	night	03:50:00		60	481.2368942	0.010624505
349	G0	G0F25	54	night	04:00:00		61	699.9639674	0.020413183
350	G0	G0F25	54	night	04:10:00		62	280.7407506	0.009276016
351	G0	G0F25	54	night	04:20:00		63	527.0351827	0.014480511
352	G0	G0F25	54	night	04:30:00		64	728.2675876	0.025276141
353	G0	G0F25	54	night	04:40:00		65	338.5708858	0.008491645
354	G0	G0F25	54	night	04:50:00		66	540.8673783	0.018050422
355	G0	G0F25	54	night	05:00:00		67	566.216521	0.018763493
356	G0	G0F25	54	night	05:10:00		68	1014.540511	0.029992122
357	G0	G0F25	54	night	05:20:00		69	765.8793497	0.021632834
358	G0	G0F25	54	night	05:30:00		70	1094.868215	0.036617098
359	G0	G0F25	54	night	05:40:00		71	618.1826845	0.020962863
360	G0	G0F25	54	night	05:50:00		72	1430.955106	0.047666025
361	G0	G0F25	54	day	06:00:00		73	637.7686025	0.020087819
362	G0	G0F25	54	day	06:10:00		74	1991.52524	0.062615591
363	G0	G0F25	54	day	06:20:00		75	1540.933077	0.050290853
364	G0	G0F25	54	day	06:30:00		76	1326.809047	0.038959217
365	G0	G0F25	54	day	06:40:00		77	985.4359248	0.031683263
366	G0	G0F25	54	day	06:50:00		78	1076.304438	0.037836797
367	G0	G0F25	54	day	07:00:00		79	1036.656982	0.034401756
368	G0	G0F25	54	day	07:10:00		80	1685.797814	0.056831857
369	G0	G0F25	54	day	07:20:00		81	1472.909188	0.05249773
370	G0	G0F25	54	day	07:30:00		82	1182.568091	0.041656256
371	G0	G0F25	54	day	07:40:00		83	1633.496533	0.055064556
372	G0	G0F25	54	day	07:50:00		84	1574.919441	0.048856159
373	G0	G0F25	54	day	08:00:00		85	2015.895505	0.061908075
374	G0	G0F25	54	day	08:10:00		86	1471.643864	0.050795896
375	G0	G0F25	54	day	08:20:00		87	1434.462066	0.049926294
376	G0	G0F25	54	day	08:30:00		88	1490.474006	0.053496565
377	G0	G0F25	54	day	08:40:00		89	1371.760252	0.047022981
378	G0	G0F25	54	day	08:50:00		90	944.0351034	0.033427726
379	G0	G0F25	54	day	09:00:00		91	1264.195424	0.043512896
380	G0	G0F25	54	day	09:10:00		92	1682.492997	0.058946165
381	G0	G0F25	54	day	09:20:00		93	1629.148937	0.055870441
382	G0	G0F25	54	day	09:30:00		94	1612.732196	0.05519599
383	G0	G0F25	54	day	09:40:00		95	1396.501558	0.045363448
384	G0	G0F25	54	day	09:50:00		96	1808.034747	0.060741905
385	G0	G0F25	54	day	10:00:00		97	2199.297719	0.078585273
386	G0	G0F25	54	day	10:10:00		98	1626.826459	0.056366174
387	G0	G0F25	54	day	10:20:00		99	1318.860301	0.044544573
388	G0	G0F25	54	day	10:30:00		100	1311.007755	0.045932538
389	G0	G0F25	54	day	10:40:00		101	1803.505571	0.061346308
390	G0	G0F25	54	day	10:50:00		102	2025.615242	0.062463711
391	G0	G0F25	54	day	11:00:00		103	1869.172068	0.063690721
392	G0	G0F25	54	day	11:10:00		104	1546.059278	0.051474856
393	G0	G0F25	54	day	11:20:00		105	1462.960539	0.051156137
394	G0	G0F25	54	day	11:30:00		106	1440.891354	0.04849653
395	G0	G0F25	54	day	11:40:00		107	1296.229262	0.03978434
396	G0	G0F25	54	day	11:50:00		108	1190.153951	0.039606095
397	G0	G0F25	54	day	12:00:00		109	1143.35553	0.040177209
398	G0	G0F25	54	day	12:10:00		110	1492.22201	0.043198758
399	G0	G0F25	54	day	12:20:00		111	1352.923597	0.045834312
400	G0	G0F25	54	day	12:30:00		112	1780.490883	0.055610897
401	G0	G0F25	54	day	12:40:00		113	1256.085769	0.042838354
402	G0	G0F25	54	day	12:50:00		114	1331.390295	0.04291378
403	G0	G0F25	54	day	13:00:00		115	1635.587709	0.052976707
404	G0	G0F25	54	day	13:10:00		116	1687.170152	0.05710327
405	G0	G0F25	54	day	13:20:00		117	1856.719812	0.054590678
406	G0	G0F25	54	day	13:30:00		118	1444.868069	0.047368464
407	G0	G0F25	54	day	13:40:00		119	1477.632044	0.051006906
408	G0	G0F25	54	day	13:50:00		120	1222.090825	0.040577903
409	G0	G0F25	54	day	14:00:00		121	1811.872066	0.058592795
410	G0	G0F25	54	day	14:10:00		122	1366.306626	0.0443095
411	G0	G0F25	54	day	14:20:00		123	907.4725639	0.031998163
412	G0	G0F25	54	day	14:30:00		124	1642.937465	0.052462545
413	G0	G0F25	54	day	14:40:00		125	1931.629169	0.063472769
414	G0	G0F25	54	day	14:50:00		126	1323.480197	0.045273899
415	G0	G0F25	54	day	15:00:00		127	1434.252531	0.051102932
416	G0	G0F25	54	day	15:10:00		128	1815.59622	0.06162775
417	G0	G0F25	54	day	15:20:00		129	2126.19007	0.06882215
418	G0	G0F25	54	day	15:30:00		130	1334.239228	0.047154488
419	G0	G0F25	54	day	15:40:00		131	1246.3109	0.044100607
420	G0	G0F25	54	day	15:50:00		132	1643.908995	0.054721329
421	G0	G0F25	54	day	16:00:00		133	1519.323151	0.0513194
422	G0	G0F25	54	day	16:10:00		134	1798.019887	0.059968693
423	G0	G0F25	54	day	16:20:00		135	1967.936982	0.054299829
424	G0	G0F25	54	day	16:30:00		136	1863.162938	0.058615305
425	G0	G0F25	54	day	16:40:00		137	1376.146757	0.047577595
426	G0	G0F25	54	day	16:50:00		138	1477.086026	0.052573719
427	G0	G0F25	54	day	17:00:00		139	1499.289362	0.052981594
428	G0	G0F25	54	day	17:10:00		140	1220.210284	0.040848214
429	G0	G0F25	54	day	17:20:00		141	1375.041598	0.047293802
430	G0	G0F25	54	day	17:30:00		142	1404.244366	0.04661728
431	G0	G0F25	54	day	17:40:00		143	1579.211417	0.054503818
432	G0	G0F25	54	day	17:50:00		144	1794.890031	0.059761473
433	G1	G1F41	77	night	18:00:00		1	1401.896913	0.044878888
434	G1	G1F41	77	night	18:10:00		2	1764.530925	0.055262777
435	G1	G1F41	77	night	18:20:00		3	1250.18003	0.043295367
436	G1	G1F41	77	night	18:30:00		4	1214.575668	0.041492795
437	G1	G1F41	77	night	18:40:00		5	2090.573473	0.06992299
438	G1	G1F41	77	night	18:50:00		6	1447.641683	0.04927612
439	G1	G1F41	77	night	19:00:00		7	1525.053912	0.054039098
440	G1	G1F41	77	night	19:10:00		8	2626.110929	0.077153946
441	G1	G1F41	77	night	19:20:00		9	1818.629188	0.056441924
442	G1	G1F41	77	night	19:30:00		10	2660.719446	0.067476746
443	G1	G1F41	77	night	19:40:00		11	1463.065351	0.047828314
444	G1	G1F41	77	night	19:50:00		12	1261.120362	0.041530585
445	G1	G1F41	77	night	20:00:00		13	1483.21028	0.052030807
446	G1	G1F41	77	night	20:10:00		14	1339.806842	0.040055129
447	G1	G1F41	77	night	20:20:00		15	1397.684129	0.045932816
448	G1	G1F41	77	night	20:30:00		16	1462.350458	0.05070165
449	G1	G1F41	77	night	20:40:00		17	1264.314859	0.032982729
450	G1	G1F41	77	night	20:50:00		18	1418.862898	0.045419801
451	G1	G1F41	77	night	21:00:00		19	1161.169599	0.040426524
452	G1	G1F41	77	night	21:10:00		20	1626.163042	0.054563757
453	G1	G1F41	77	night	21:20:00		21	958.8605571	0.033349419
454	G1	G1F41	77	night	21:30:00		22	1549.554981	0.047691443
455	G1	G1F41	77	night	21:40:00		23	1096.599269	0.035834366
456	G1	G1F41	77	night	21:50:00		24	1085.341533	0.033874616
457	G1	G1F41	77	night	22:00:00		25	1170.133192	0.037726961
458	G1	G1F41	77	night	22:10:00		26	866.4893938	0.028930251
459	G1	G1F41	77	night	22:20:00		27	1045.565382	0.034680131
460	G1	G1F41	77	night	22:30:00		28	912.0361329	0.031073907
461	G1	G1F41	77	night	22:40:00		29	1465.810328	0.043282437
462	G1	G1F41	77	night	22:50:00		30	789.057343	0.025956355
463	G1	G1F41	77	night	23:00:00		31	1304.15557	0.040302787
464	G1	G1F41	77	night	23:10:00		32	891.279218	0.028318388
465	G1	G1F41	77	night	23:20:00		33	716.3620694	0.018757515
466	G1	G1F41	77	night	23:30:00		34	754.9762008	0.025858861
467	G1	G1F41	77	night	23:40:00		35	1422.590674	0.040500607
468	G1	G1F41	77	night	23:50:00		36	893.05157	0.029466501
469	G1	G1F41	77	night	00:00:00		37	416.7262182	0.014363704
470	G1	G1F41	77	night	00:10:00		38	621.6711399	0.018524403
471	G1	G1F41	77	night	00:20:00		39	967.0732008	0.029743781
472	G1	G1F41	77	night	00:30:00		40	469.9166875	0.013726756
473	G1	G1F41	77	night	00:40:00		41	872.1395166	0.0233981
474	G1	G1F41	77	night	00:50:00		42	627.7116869	0.015749743
475	G1	G1F41	77	night	01:00:00		43	848.1062985	0.024570458
476	G1	G1F41	77	night	01:10:00		44	1538.292213	0.027475827
477	G1	G1F41	77	night	01:20:00		45	1230.467792	0.013647236
478	G1	G1F41	77	night	01:30:00		46	397.2189002	0.011917935
479	G1	G1F41	77	night	01:40:00		47	589.0318784	0.013073447
480	G1	G1F41	77	night	01:50:00		48	553.6262131	0.017487318
481	G1	G1F41	77	night	02:00:00		49	605.6436623	0.013719265
482	G1	G1F41	77	night	02:10:00		50	437.980589	0.012705601
483	G1	G1F41	77	night	02:20:00		51	1103.124693	0.026414068
484	G1	G1F41	77	night	02:30:00		52	625.8739265	0.019001455
485	G1	G1F41	77	night	02:40:00		53	547.1214333	0.013548331
486	G1	G1F41	77	night	02:50:00		54	349.5044802	0.011687537
487	G1	G1F41	77	night	03:00:00		55	376.1988385	0.011969954
488	G1	G1F41	77	night	03:10:00		56	817.1885761	0.025851214
489	G1	G1F41	77	night	03:20:00		57	727.5790527	0.014245891
490	G1	G1F41	77	night	03:30:00		58	552.8219056	0.017258622
491	G1	G1F41	77	night	03:40:00		59	575.6426622	0.015825474
492	G1	G1F41	77	night	03:50:00		60	258.3426123	0.008646397
493	G1	G1F41	77	night	04:00:00		61	1451.364844	0.031727325
494	G1	G1F41	77	night	04:10:00		62	476.4444971	0.015339478
495	G1	G1F41	77	night	04:20:00		63	947.0139342	0.029267411
496	G1	G1F41	77	night	04:30:00		64	1247.353082	0.030757635
497	G1	G1F41	77	night	04:40:00		65	675.0714703	0.019049222
498	G1	G1F41	77	night	04:50:00		66	1157.321341	0.029884089
499	G1	G1F41	77	night	05:00:00		67	858.6298353	0.026630086
500	G1	G1F41	77	night	05:10:00		68	760.682872	0.025217129
501	G1	G1F41	77	night	05:20:00		69	1085.132624	0.034178889
502	G1	G1F41	77	night	05:30:00		70	1287.292568	0.04014634
503	G1	G1F41	77	night	05:40:00		71	985.2587686	0.032464685
504	G1	G1F41	77	night	05:50:00		72	1730.796665	0.05791176
505	G1	G1F41	77	day	06:00:00		73	1204.76767	0.034254082
506	G1	G1F41	77	day	06:10:00		74	1453.87559	0.049724417
507	G1	G1F41	77	day	06:20:00		75	1873.114333	0.058484341
508	G1	G1F41	77	day	06:30:00		76	2306.462382	0.070047711
509	G1	G1F41	77	day	06:40:00		77	1496.893649	0.050291065
510	G1	G1F41	77	day	06:50:00		78	1685.634066	0.058259087
511	G1	G1F41	77	day	07:00:00		79	1719.299622	0.058393943
512	G1	G1F41	77	day	07:10:00		80	2372.773385	0.079454538
513	G1	G1F41	77	day	07:20:00		81	2155.907405	0.062199254
514	G1	G1F41	77	day	07:30:00		82	2468.995114	0.073252516
515	G1	G1F41	77	day	07:40:00		83	2360.073904	0.082984694
516	G1	G1F41	77	day	07:50:00		84	1641.086114	0.056126344
517	G1	G1F41	77	day	08:00:00		85	2447.986809	0.07594309
518	G1	G1F41	77	day	08:10:00		86	1790.139218	0.049207116
519	G1	G1F41	77	day	08:20:00		87	2033.747419	0.060448224
520	G1	G1F41	77	day	08:30:00		88	1677.672255	0.055005949
521	G1	G1F41	77	day	08:40:00		89	1931.210995	0.049741781
522	G1	G1F41	77	day	08:50:00		90	2064.112361	0.065559019
523	G1	G1F41	77	day	09:00:00		91	2110.750658	0.067485532
524	G1	G1F41	77	day	09:10:00		92	1187.841552	0.037440066
525	G1	G1F41	77	day	09:20:00		93	2299.940337	0.070227382
526	G1	G1F41	77	day	09:30:00		94	4322.260079	0.094460746
527	G1	G1F41	77	day	09:40:00		95	2421.232049	0.06967247
528	G1	G1F41	77	day	09:50:00		96	2222.421865	0.072508861
529	G1	G1F41	77	day	10:00:00		97	1746.246753	0.053413235
530	G1	G1F41	77	day	10:10:00		98	4828.500389	0.053116913
531	G1	G1F41	77	day	10:20:00		99	1259.676974	0.041361953
532	G1	G1F41	77	day	10:30:00		100	3222.329877	0.076237668
533	G1	G1F41	77	day	10:40:00		101	2045.212042	0.063765358
534	G1	G1F41	77	day	10:50:00		102	2836.333615	0.073740746
535	G1	G1F41	77	day	11:00:00		103	3072.804706	0.076307635
536	G1	G1F41	77	day	11:10:00		104	3617.992238	0.089140427
537	G1	G1F41	77	day	11:20:00		105	3023.351037	0.059898603
538	G1	G1F41	77	day	11:30:00		106	2057.500656	0.063619139
539	G1	G1F41	77	day	11:40:00		107	1230.623942	0.037808046
540	G1	G1F41	77	day	11:50:00		108	3136.958029	0.062568078
541	G1	G1F41	77	day	12:00:00		109	3910.650304	0.064045412
542	G1	G1F41	77	day	12:10:00		110	3010.983816	0.072571132
543	G1	G1F41	77	day	12:20:00		111	4083.653504	0.064556435
544	G1	G1F41	77	day	12:30:00		112	1724.664396	0.056111883
545	G1	G1F41	77	day	12:40:00		113	1953.743534	0.060211296
546	G1	G1F41	77	day	12:50:00		114	2643.038964	0.069008057
547	G1	G1F41	77	day	13:00:00		115	1538.631091	0.047138429
548	G1	G1F41	77	day	13:10:00		116	2451.620718	0.075162204
549	G1	G1F41	77	day	13:20:00		117	2599.20541	0.075160174
550	G1	G1F41	77	day	13:30:00		118	1564.045593	0.050286765
551	G1	G1F41	77	day	13:40:00		119	4006.345525	0.10808448
552	G1	G1F41	77	day	13:50:00		120	3088.526375	0.061503797
553	G1	G1F41	77	day	14:00:00		121	3678.238274	0.087990605
554	G1	G1F41	77	day	14:10:00		122	2110.372237	0.059205753
555	G1	G1F41	77	day	14:20:00		123	1866.188952	0.064261778
556	G1	G1F41	77	day	14:30:00		124	2483.905744	0.069832801
557	G1	G1F41	77	day	14:40:00		125	1147.081281	0.039428387
558	G1	G1F41	77	day	14:50:00		126	3152.991619	0.072325794
559	G1	G1F41	77	day	15:00:00		127
560	G1	G1F41	77	day	15:10:00		128
561	G1	G1F41	77	day	15:20:00		129
562	G1	G1F41	77	day	15:30:00		130
563	G1	G1F41	77	day	15:40:00		131
564	G1	G1F41	77	day	15:50:00		132
565	G1	G1F41	77	day	16:00:00		133
566	G1	G1F41	77	day	16:10:00		134
567	G1	G1F41	77	day	16:20:00		135
568	G1	G1F41	77	day	16:30:00		136
569	G1	G1F41	77	day	16:40:00		137
570	G1	G1F41	77	day	16:50:00		138
571	G1	G1F41	77	day	17:00:00		139
572	G1	G1F41	77	day	17:10:00		140
573	G1	G1F41	77	day	17:20:00		141
574	G1	G1F41	77	day	17:30:00		142
575	G1	G1F41	77	day	17:40:00		143
576	G1	G1F41	77	day	17:50:00		144
577	G1	G1F13	119	night	18:00:00		1	1414.785531	0.048247116
578	G1	G1F13	119	night	18:10:00		2	1502.115822	0.05083858
579	G1	G1F13	119	night	18:20:00		3	1674.295323	0.055879294
580	G1	G1F13	119	night	18:30:00		4	1824.358765	0.063931924
581	G1	G1F13	119	night	18:40:00		5	1631.738767	0.054778662
582	G1	G1F13	119	night	18:50:00		6	2524.875866	0.080748348
583	G1	G1F13	119	night	19:00:00		7	2195.496913	0.07784603
584	G1	G1F13	119	night	19:10:00		8	2699.61461	0.094057114
585	G1	G1F13	119	night	19:20:00		9	1427.626934	0.050849346
586	G1	G1F13	119	night	19:30:00		10	1615.008222	0.055582279
587	G1	G1F13	119	night	19:40:00		11	1593.061714	0.055132286
588	G1	G1F13	119	night	19:50:00		12	2129.950719	0.075929184
589	G1	G1F13	119	night	20:00:00		13	2034.222294	0.071544279
590	G1	G1F13	119	night	20:10:00		14	2012.121652	0.068730971
591	G1	G1F13	119	night	20:20:00		15	1520.767759	0.050125263
592	G1	G1F13	119	night	20:30:00		16	1685.96097	0.058669222
593	G1	G1F13	119	night	20:40:00		17
594	G1	G1F13	119	night	20:50:00		18	1628.5874	0.057795651
595	G1	G1F13	119	night	21:00:00		19	1403.346059	0.048372038
596	G1	G1F13	119	night	21:10:00		20	1375.081254	0.047064779
597	G1	G1F13	119	night	21:20:00		21	1421.563714	0.047907593
598	G1	G1F13	119	night	21:30:00		22	1566.222571	0.056405801
599	G1	G1F13	119	night	21:40:00		23	1311.880725	0.045763337
600	G1	G1F13	119	night	21:50:00		24	1174.309441	0.039596284
601	G1	G1F13	119	night	22:00:00		25	1495.220599	0.040734697
602	G1	G1F13	119	night	22:10:00		26
603	G1	G1F13	119	night	22:20:00		27	1165.628331	0.039730034
604	G1	G1F13	119	night	22:30:00		28	1274.962572	0.045176992
605	G1	G1F13	119	night	22:40:00		29	1410.538215	0.048589742
606	G1	G1F13	119	night	22:50:00		30	1223.992892	0.040656431
607	G1	G1F13	119	night	23:00:00		31	1280.127605	0.042875837
608	G1	G1F13	119	night	23:10:00		32	1030.441019	0.036267832
609	G1	G1F13	119	night	23:20:00		33	964.6089944	0.032801538
610	G1	G1F13	119	night	23:30:00		34	930.8377544	0.032609218
611	G1	G1F13	119	night	23:40:00		35	1691.244677	0.056506766
612	G1	G1F13	119	night	23:50:00		36	892.9747624	0.031001822
613	G1	G1F13	119	night	00:00:00		37	973.8995634	0.032306039
614	G1	G1F13	119	night	00:10:00		38	925.6731172	0.032571972
615	G1	G1F13	119	night	00:20:00		39	646.4172545	0.022913395
616	G1	G1F13	119	night	00:30:00		40	901.8354056	0.031188898
617	G1	G1F13	119	night	00:40:00		41	1119.538563	0.043403351
618	G1	G1F13	119	night	00:50:00		42	836.4364225	0.028330517
619	G1	G1F13	119	night	01:00:00		43	1831.084519	0.050878757
620	G1	G1F13	119	night	01:10:00		44	899.8137258	0.029830179
621	G1	G1F13	119	night	01:20:00		45	1320.15518	0.046615065
622	G1	G1F13	119	night	01:30:00		46	694.6062278	0.018390065
623	G1	G1F13	119	night	01:40:00		47	494.4059401	0.016808993
624	G1	G1F13	119	night	01:50:00		48	521.3260884	0.017042638
625	G1	G1F13	119	night	02:00:00		49	564.9887754	0.019995549
626	G1	G1F13	119	night	02:10:00		50	469.467089	0.015451542
627	G1	G1F13	119	night	02:20:00		51	408.3554264	0.013834806
628	G1	G1F13	119	night	02:30:00		52	549.1397124	0.014158502
629	G1	G1F13	119	night	02:40:00		53	457.0760538	0.016073107
630	G1	G1F13	119	night	02:50:00		54	399.1377156	0.013983787
631	G1	G1F13	119	night	03:00:00		55	830.4118652	0.029926044
632	G1	G1F13	119	night	03:10:00		56	530.3107499	0.018260209
633	G1	G1F13	119	night	03:20:00		57	783.4274924	0.023607
634	G1	G1F13	119	night	03:30:00		58
635	G1	G1F13	119	night	03:40:00		59	630.2248072	0.021337865
636	G1	G1F13	119	night	03:50:00		60	686.2281887	0.018650524
637	G1	G1F13	119	night	04:00:00		61	852.9313796	0.030433469
638	G1	G1F13	119	night	04:10:00		62	761.3718138	0.025744152
639	G1	G1F13	119	night	04:20:00		63	659.3727031	0.02193873
640	G1	G1F13	119	night	04:30:00		64	751.465398	0.026333528
641	G1	G1F13	119	night	04:40:00		65	939.0413867	0.026590715
642	G1	G1F13	119	night	04:50:00		66	1419.326652	0.046217068
643	G1	G1F13	119	night	05:00:00		67	868.5400482	0.027898044
644	G1	G1F13	119	night	05:10:00		68	843.0167339	0.029581139
645	G1	G1F13	119	night	05:20:00		69	1379.529058	0.049192897
646	G1	G1F13	119	night	05:30:00		70	1428.145119	0.050860898
647	G1	G1F13	119	night	05:40:00		71	1247.196342	0.043830421
648	G1	G1F13	119	night	05:50:00		72	1572.72002	0.055632822
649	G1	G1F13	119	day	06:00:00		73	1317.893656	0.043243425
650	G1	G1F13	119	day	06:10:00		74	1410.677834	0.047079935
651	G1	G1F13	119	day	06:20:00		75	1243.777844	0.042681139
652	G1	G1F13	119	day	06:30:00		76	1610.909032	0.056521195
653	G1	G1F13	119	day	06:40:00		77	1464.550744	0.051806897
654	G1	G1F13	119	day	06:50:00		78	1809.4097	0.064159702
655	G1	G1F13	119	day	07:00:00		79	1565.724051	0.054748297
656	G1	G1F13	119	day	07:10:00		80	2042.429856	0.073830606
657	G1	G1F13	119	day	07:20:00		81	2224.392382	0.07457706
658	G1	G1F13	119	day	07:30:00		82	1793.521523	0.064128383
659	G1	G1F13	119	day	07:40:00		83	1495.761312	0.051974113
660	G1	G1F13	119	day	07:50:00		84	2549.030089	0.084896289
661	G1	G1F13	119	day	08:00:00		85	2454.934301	0.085187414
662	G1	G1F13	119	day	08:10:00		86	2473.545462	0.087292852
663	G1	G1F13	119	day	08:20:00		87	2303.756918	0.081728384
664	G1	G1F13	119	day	08:30:00		88	2353.948803	0.074180172
665	G1	G1F13	119	day	08:40:00		89	3188.541478	0.111543412
666	G1	G1F13	119	day	08:50:00		90	2918.835072	0.103058188
667	G1	G1F13	119	day	09:00:00		91	2927.38296	0.103862947
668	G1	G1F13	119	day	09:10:00		92	2499.8706	0.088371349
669	G1	G1F13	119	day	09:20:00		93	3103.444956	0.108827718
670	G1	G1F13	119	day	09:30:00		94	2439.326435	0.085411026
671	G1	G1F13	119	day	09:40:00		95	2872.762443	0.100539032
672	G1	G1F13	119	day	09:50:00		96	2927.993168	0.097579969
673	G1	G1F13	119	day	10:00:00		97	2833.264558	0.098892283
674	G1	G1F13	119	day	10:10:00		98	2926.380874	0.103588068
675	G1	G1F13	119	day	10:20:00		99	3017.281362	0.105635388
676	G1	G1F13	119	day	10:30:00		100	1700.410941	0.057582819
677	G1	G1F13	119	day	10:40:00		101	1973.537288	0.069829925
678	G1	G1F13	119	day	10:50:00		102	2540.69841	0.086761729
679	G1	G1F13	119	day	11:00:00		103
680	G1	G1F13	119	day	11:10:00		104	2917.65995	0.100588262
681	G1	G1F13	119	day	11:20:00		105	1379.134277	0.048254069
682	G1	G1F13	119	day	11:30:00		106	2936.472493	0.099228426
683	G1	G1F13	119	day	11:40:00		107	1672.942914	0.058454747
684	G1	G1F13	119	day	11:50:00		108	2551.746865	0.088264614
685	G1	G1F13	119	day	12:00:00		109	1165.854178	0.03924527
686	G1	G1F13	119	day	12:10:00		110	2342.197827	0.082963838
687	G1	G1F13	119	day	12:20:00		111	1590.6025	0.055659911
688	G1	G1F13	119	day	12:30:00		112	2538.922474	0.088821631
689	G1	G1F13	119	day	12:40:00		113	2251.411188	0.071963111
690	G1	G1F13	119	day	12:50:00		114	2578.403817	0.085500192
691	G1	G1F13	119	day	13:00:00		115	2844.95624	0.097765521
692	G1	G1F13	119	day	13:10:00		116	2916.103502	0.097277399
693	G1	G1F13	119	day	13:20:00		117	1869.5106	0.061549995
694	G1	G1F13	119	day	13:30:00		118	1272.986354	0.039732532
695	G1	G1F13	119	day	13:40:00		119	2115.531708	0.065445569
696	G1	G1F13	119	day	13:50:00		120	3272.607296	0.11301427
697	G1	G1F13	119	day	14:00:00		121	1591.755654	0.054030337
698	G1	G1F13	119	day	14:10:00		122	2544.824483	0.088568227
699	G1	G1F13	119	day	14:20:00		123	3005.02349	0.101605336
700	G1	G1F13	119	day	14:30:00		124	3684.301125	0.12969228
701	G1	G1F13	119	day	14:40:00		125	3417.484669	0.119978341
702	G1	G1F13	119	day	14:50:00		126	1919.900004	0.065669638
703	G1	G1F13	119	day	15:00:00		127	2366.989112	0.077999256
704	G1	G1F13	119	day	15:10:00		128	2104.728082	0.074036969
705	G1	G1F13	119	day	15:20:00		129	1227.495715	0.042424769
706	G1	G1F13	119	day	15:30:00		130	2332.318079	0.076734616
707	G1	G1F13	119	day	15:40:00		131	2955.584473	0.091536561
708	G1	G1F13	119	day	15:50:00		132	2795.979011	0.090527695
709	G1	G1F13	119	day	16:00:00		133	2073.924844	0.068812229
710	G1	G1F13	119	day	16:10:00		134	2028.140985	0.068623991
711	G1	G1F13	119	day	16:20:00		135	2163.186705	0.071684618
712	G1	G1F13	119	day	16:30:00		136	1464.843753	0.049481231
713	G1	G1F13	119	day	16:40:00		137	1681.699575	0.056547819
714	G1	G1F13	119	day	16:50:00		138	2304.041138	0.078652952
715	G1	G1F13	119	day	17:00:00		139	2331.320732	0.074269806
716	G1	G1F13	119	day	17:10:00		140	2077.884787	0.073422542
717	G1	G1F13	119	day	17:20:00		141	1766.838819	0.06052768
718	G1	G1F13	119	day	17:30:00		142	2337.851341	0.073993653
719	G1	G1F13	119	day	17:40:00		143	1895.144701	0.063900094
720	G1	G1F13	119	day	17:50:00		144	1737.465813	0.059703535
721	G1	G1F19	162	night	18:00:00		1	1022.024513	0.035546055
722	G1	G1F19	162	night	18:10:00		2	978.4927501	0.032897813
723	G1	G1F19	162	night	18:20:00		3	928.0948733	0.032563359
724	G1	G1F19	162	night	18:30:00		4	864.741691	0.029707402
725	G1	G1F19	162	night	18:40:00		5	1141.264666	0.039245679
726	G1	G1F19	162	night	18:50:00		6	886.317745	0.030369969
727	G1	G1F19	162	night	19:00:00		7	1275.685708	0.0436288
728	G1	G1F19	162	night	19:10:00		8	1251.474912	0.044078592
729	G1	G1F19	162	night	19:20:00		9	1403.405531	0.049264283
730	G1	G1F19	162	night	19:30:00		10	1049.013388	0.037239872
731	G1	G1F19	162	night	19:40:00		11	1635.370633	0.05461777
732	G1	G1F19	162	night	19:50:00		12	1215.281723	0.042707413
733	G1	G1F19	162	night	20:00:00		13	1033.789482	0.036172705
734	G1	G1F19	162	night	20:10:00		14	1308.076536	0.04318848
735	G1	G1F19	162	night	20:20:00		15	947.0115337	0.032870077
736	G1	G1F19	162	night	20:30:00		16	1435.661194	0.048353861
737	G1	G1F19	162	night	20:40:00		17	828.7493119	0.029570948
738	G1	G1F19	162	night	20:50:00		18	1030.26463	0.036538006
739	G1	G1F19	162	night	21:00:00		19	1312.151938	0.043629872
740	G1	G1F19	162	night	21:10:00		20	947.4234867	0.033425026
741	G1	G1F19	162	night	21:20:00		21	1239.05509	0.043289542
742	G1	G1F19	162	night	21:30:00		22	795.7417564	0.026772274
743	G1	G1F19	162	night	21:40:00		23	951.255123	0.032283965
744	G1	G1F19	162	night	21:50:00		24	927.7878002	0.031046278
745	G1	G1F19	162	night	22:00:00		25	1275.20552	0.041034816
746	G1	G1F19	162	night	22:10:00		26	1060.128677	0.035874412
747	G1	G1F19	162	night	22:20:00		27	862.1432266	0.029732567
748	G1	G1F19	162	night	22:30:00		28	769.6737949	0.025515215
749	G1	G1F19	162	night	22:40:00		29	1099.891799	0.037078449
750	G1	G1F19	162	night	22:50:00		30	848.2857467	0.029049483
751	G1	G1F19	162	night	23:00:00		31	599.9443339	0.02123064
752	G1	G1F19	162	night	23:10:00		32	662.9804183	0.022768707
753	G1	G1F19	162	night	23:20:00		33	973.961235	0.032835655
754	G1	G1F19	162	night	23:30:00		34	582.0258871	0.019596017
755	G1	G1F19	162	night	23:40:00		35	733.7301971	0.024964213
756	G1	G1F19	162	night	23:50:00		36	513.0348341	0.017372055
757	G1	G1F19	162	night	00:00:00		37	445.2969603	0.014690292
758	G1	G1F19	162	night	00:10:00		38	625.1229099	0.021690786
759	G1	G1F19	162	night	00:20:00		39	594.1398667	0.019300814
760	G1	G1F19	162	night	00:30:00		40	480.6641531	0.014809881
761	G1	G1F19	162	night	00:40:00		41	451.1408439	0.01418924
762	G1	G1F19	162	night	00:50:00		42	588.741784	0.020061324
763	G1	G1F19	162	night	01:00:00		43	400.0224019	0.012209406
764	G1	G1F19	162	night	01:10:00		44	514.1469218	0.016135013
765	G1	G1F19	162	night	01:20:00		45	564.0802364	0.019385104
766	G1	G1F19	162	night	01:30:00		46	577.3790341	0.014746544
767	G1	G1F19	162	night	01:40:00		47	450.3226446	0.011493557
768	G1	G1F19	162	night	01:50:00		48	737.1271661	0.022987117
769	G1	G1F19	162	night	02:00:00		49	560.5196345	0.013279008
770	G1	G1F19	162	night	02:10:00		50	695.6523887	0.018660505
771	G1	G1F19	162	night	02:20:00		51	519.0824508	0.017137393
772	G1	G1F19	162	night	02:30:00		52	476.7143099	0.014738457
773	G1	G1F19	162	night	02:40:00		53	267.1147494	0.008798378
774	G1	G1F19	162	night	02:50:00		54	399.8840634	0.013958597
775	G1	G1F19	162	night	03:00:00		55	417.0414231	0.014423366
776	G1	G1F19	162	night	03:10:00		56	403.5204834	0.012557659
777	G1	G1F19	162	night	03:20:00		57	374.5164443	0.013067645
778	G1	G1F19	162	night	03:30:00		58	418.6400347	0.012294275
779	G1	G1F19	162	night	03:40:00		59	282.1009023	0.009935115
780	G1	G1F19	162	night	03:50:00		60	318.2998712	0.010074736
781	G1	G1F19	162	night	04:00:00		61	260.9813143	0.008793597
782	G1	G1F19	162	night	04:10:00		62	373.8564681	0.011744405
783	G1	G1F19	162	night	04:20:00		63	328.4363922	0.011304774
784	G1	G1F19	162	night	04:30:00		64	532.2239394	0.018547765
785	G1	G1F19	162	night	04:40:00		65	564.4375135	0.019788966
786	G1	G1F19	162	night	04:50:00		66	500.4503169	0.016610842
787	G1	G1F19	162	night	05:00:00		67	682.9941865	0.020964901
788	G1	G1F19	162	night	05:10:00		68	335.9971108	0.011557981
789	G1	G1F19	162	night	05:20:00		69	848.2722094	0.028327586
790	G1	G1F19	162	night	05:30:00		70	891.6977052	0.030461083
791	G1	G1F19	162	night	05:40:00		71	777.16513	0.02435517
792	G1	G1F19	162	night	05:50:00		72	649.2679979	0.021350093
793	G1	G1F19	162	day	06:00:00		73	801.7086882	0.028184962
794	G1	G1F19	162	day	06:10:00		74	977.6425198	0.032902898
795	G1	G1F19	162	day	06:20:00		75	888.5394755	0.030879013
796	G1	G1F19	162	day	06:30:00		76	1233.316814	0.044192419
797	G1	G1F19	162	day	06:40:00		77	1037.18553	0.034932573
798	G1	G1F19	162	day	06:50:00		78	1081.726593	0.035984053
799	G1	G1F19	162	day	07:00:00		79	724.743006	0.025069105
800	G1	G1F19	162	day	07:10:00		80	852.9639887	0.029643994
801	G1	G1F19	162	day	07:20:00		81	757.7868418	0.026310107
802	G1	G1F19	162	day	07:30:00		82	1099.610463	0.035801083
803	G1	G1F19	162	day	07:40:00		83	1087.575276	0.036862446
804	G1	G1F19	162	day	07:50:00		84	961.8860882	0.033129831
805	G1	G1F19	162	day	08:00:00		85	939.351466	0.030902547
806	G1	G1F19	162	day	08:10:00		86	770.1634375	0.02424842
807	G1	G1F19	162	day	08:20:00		87	663.4564359	0.018851307
808	G1	G1F19	162	day	08:30:00		88	835.2222341	0.026260983
809	G1	G1F19	162	day	08:40:00		89	841.4510106	0.019829145
810	G1	G1F19	162	day	08:50:00		90	933.161389	0.030045472
811	G1	G1F19	162	day	09:00:00		91	1044.023478	0.03493408
812	G1	G1F19	162	day	09:10:00		92	1132.360374	0.0344877
813	G1	G1F19	162	day	09:20:00		93	1316.931283	0.044907799
814	G1	G1F19	162	day	09:30:00		94	661.5687237	0.021453288
815	G1	G1F19	162	day	09:40:00		95	983.4417747	0.033080878
816	G1	G1F19	162	day	09:50:00		96	790.9301195	0.026852493
817	G1	G1F19	162	day	10:00:00		97	805.3866922	0.025788062
818	G1	G1F19	162	day	10:10:00		98	918.889241	0.023949361
819	G1	G1F19	162	day	10:20:00		99	646.9542698	0.022842952
820	G1	G1F19	162	day	10:30:00		100	874.5934909	0.029163186
821	G1	G1F19	162	day	10:40:00		101	815.9157594	0.026967614
822	G1	G1F19	162	day	10:50:00		102	977.7627191	0.033728856
823	G1	G1F19	162	day	11:00:00		103	1211.938504	0.039715791
824	G1	G1F19	162	day	11:10:00		104	862.1992857	0.025869764
825	G1	G1F19	162	day	11:20:00		105	1415.550098	0.031809434
826	G1	G1F19	162	day	11:30:00		106	1251.297443	0.038775978
827	G1	G1F19	162	day	11:40:00		107	704.8078323	0.022220856
828	G1	G1F19	162	day	11:50:00		108	677.7855782	0.021551796
829	G1	G1F19	162	day	12:00:00		109	825.7276994	0.028004879
830	G1	G1F19	162	day	12:10:00		110	748.8556959	0.025162985
831	G1	G1F19	162	day	12:20:00		111	695.0697847	0.02262447
832	G1	G1F19	162	day	12:30:00		112	621.2201242	0.021226588
833	G1	G1F19	162	day	12:40:00		113	742.3542757	0.022370612
834	G1	G1F19	162	day	12:50:00		114	716.4134609	0.023017138
835	G1	G1F19	162	day	13:00:00		115	1108.134606	0.028867262
836	G1	G1F19	162	day	13:10:00		116	777.3595859	0.027419535
837	G1	G1F19	162	day	13:20:00		117	784.8879269	0.02691647
838	G1	G1F19	162	day	13:30:00		118	973.7453466	0.032258775
839	G1	G1F19	162	day	13:40:00		119	803.3799973	0.027281828
840	G1	G1F19	162	day	13:50:00		120	725.6135687	0.022234194
841	G1	G1F19	162	day	14:00:00		121	793.0702277	0.026027901
842	G1	G1F19	162	day	14:10:00		122	925.0501792	0.030732114
843	G1	G1F19	162	day	14:20:00		123	931.2997729	0.031757005
844	G1	G1F19	162	day	14:30:00		124	871.2403675	0.030249916
845	G1	G1F19	162	day	14:40:00		125	1093.119258	0.036291706
846	G1	G1F19	162	day	14:50:00		126	883.2782464	0.028125128
847	G1	G1F19	162	day	15:00:00		127	1020.016506	0.032943688
848	G1	G1F19	162	day	15:10:00		128	1008.417893	0.034288278
849	G1	G1F19	162	day	15:20:00		129	1019.532608	0.034991713
850	G1	G1F19	162	day	15:30:00		130	1030.28067	0.03330242
851	G1	G1F19	162	day	15:40:00		131	917.0952559	0.030049679
852	G1	G1F19	162	day	15:50:00		132	1462.69678	0.025504496
853	G1	G1F19	162	day	16:00:00		133	943.9031305	0.030494905
854	G1	G1F19	162	day	16:10:00		134	725.5242809	0.025353998
855	G1	G1F19	162	day	16:20:00		135	1037.988115	0.034528143
856	G1	G1F19	162	day	16:30:00		136	681.3975755	0.023235024
857	G1	G1F19	162	day	16:40:00		137	771.0402725	0.027135089
858	G1	G1F19	162	day	16:50:00		138	1058.093142	0.034666351
859	G1	G1F19	162	day	17:00:00		139	839.3319385	0.026082624
860	G1	G1F19	162	day	17:10:00		140	878.0448208	0.030607167
861	G1	G1F19	162	day	17:20:00		141	917.3735665	0.031954362
862	G1	G1F19	162	day	17:30:00		142	1123.054769	0.034661319
863	G1	G1F19	162	day	17:40:00		143	892.7027323	0.031212692
864	G1	G1F19	162	day	17:50:00		144	1015.909661	0.035145853
865	G1	G1F9	204	night	18:00:00		1	593.6052339	0.020308116
866	G1	G1F9	204	night	18:10:00		2	733.6530094	0.020951693
867	G1	G1F9	204	night	18:20:00		3	958.3053348	0.028265858
868	G1	G1F9	204	night	18:30:00		4	1089.216223	0.037843485
869	G1	G1F9	204	night	18:40:00		5	1293.315186	0.046036224
870	G1	G1F9	204	night	18:50:00		6	920.2674762	0.032083081
871	G1	G1F9	204	night	19:00:00		7	645.7469372	0.022885187
872	G1	G1F9	204	night	19:10:00		8	584.0343865	0.01950988
873	G1	G1F9	204	night	19:20:00		9	874.8895921	0.026071134
874	G1	G1F9	204	night	19:30:00		10	691.7408198	0.024150683
875	G1	G1F9	204	night	19:40:00		11	680.7496708	0.023522033
876	G1	G1F9	204	night	19:50:00		12	628.6110416	0.02216682
877	G1	G1F9	204	night	20:00:00		13	599.3879391	0.02130487
878	G1	G1F9	204	night	20:10:00		14	542.5496982	0.018356561
879	G1	G1F9	204	night	20:20:00		15	540.5740757	0.018941253
880	G1	G1F9	204	night	20:30:00		16	668.1619601	0.022532623
881	G1	G1F9	204	night	20:40:00		17	521.1716877	0.018546614
882	G1	G1F9	204	night	20:50:00		18	452.4584944	0.016121792
883	G1	G1F9	204	night	21:00:00		19	962.9707656	0.031933061
884	G1	G1F9	204	night	21:10:00		20	479.5439519	0.01673307
885	G1	G1F9	204	night	21:20:00		21	487.8997031	0.017368725
886	G1	G1F9	204	night	21:30:00		22	522.8344199	0.01840421
887	G1	G1F9	204	night	21:40:00		23	969.3189789	0.028472985
888	G1	G1F9	204	night	21:50:00		24	555.4370595	0.018395878
889	G1	G1F9	204	night	22:00:00		25	704.5686577	0.023332637
890	G1	G1F9	204	night	22:10:00		26	547.2574329	0.018531853
891	G1	G1F9	204	night	22:20:00		27	504.7441397	0.017488948
892	G1	G1F9	204	night	22:30:00		28	486.2898423	0.016551829
893	G1	G1F9	204	night	22:40:00		29	551.424148	0.017511203
894	G1	G1F9	204	night	22:50:00		30	537.211328	0.017987119
895	G1	G1F9	204	night	23:00:00		31	554.7168257	0.018820319
896	G1	G1F9	204	night	23:10:00		32	541.3341001	0.016582945
897	G1	G1F9	204	night	23:20:00		33	494.3411513	0.016083056
898	G1	G1F9	204	night	23:30:00		34	463.5117449	0.01443398
899	G1	G1F9	204	night	23:40:00		35	720.8234903	0.023913721
900	G1	G1F9	204	night	23:50:00		36	749.5770719	0.018214754
901	G1	G1F9	204	night	00:00:00		37	530.7359635	0.015794445
902	G1	G1F9	204	night	00:10:00		38	430.7969323	0.014368088
903	G1	G1F9	204	night	00:20:00		39	451.2376767	0.014743405
904	G1	G1F9	204	night	00:30:00		40	393.286677	0.012988547
905	G1	G1F9	204	night	00:40:00		41	476.0408918	0.014550471
906	G1	G1F9	204	night	00:50:00		42	395.3628718	0.011713809
907	G1	G1F9	204	night	01:00:00		43	352.9628233	0.010372415
908	G1	G1F9	204	night	01:10:00		44	344.6990675	0.010271418
909	G1	G1F9	204	night	01:20:00		45	306.9135077	0.008835572
910	G1	G1F9	204	night	01:30:00		46	522.0111992	0.0175013
911	G1	G1F9	204	night	01:40:00		47	347.3914524	0.010855254
912	G1	G1F9	204	night	01:50:00		48	399.3580983	0.012681084
913	G1	G1F9	204	night	02:00:00		49	295.2953604	0.010140155
914	G1	G1F9	204	night	02:10:00		50	369.3607013	0.011751053
915	G1	G1F9	204	night	02:20:00		51	308.9731468	0.010604864
916	G1	G1F9	204	night	02:30:00		52	268.5858912	0.009326131
917	G1	G1F9	204	night	02:40:00		53	227.6620869	0.008137849
918	G1	G1F9	204	night	02:50:00		54	252.0807671	0.008968026
919	G1	G1F9	204	night	03:00:00		55	265.5804101	0.009354346
920	G1	G1F9	204	night	03:10:00		56	476.9461992	0.011540167
921	G1	G1F9	204	night	03:20:00		57	273.6288588	0.009718669
922	G1	G1F9	204	night	03:30:00		58	259.1182569	0.009036971
923	G1	G1F9	204	night	03:40:00		59	288.7883356	0.009494444
924	G1	G1F9	204	night	03:50:00		60	503.3728813	0.016031007
925	G1	G1F9	204	night	04:00:00		61	326.2995821	0.011291799
926	G1	G1F9	204	night	04:10:00		62	323.5459563	0.011283205
927	G1	G1F9	204	night	04:20:00		63	483.3372388	0.016784922
928	G1	G1F9	204	night	04:30:00		64	493.3218992	0.015824614
929	G1	G1F9	204	night	04:40:00		65	488.0824608	0.01530515
930	G1	G1F9	204	night	04:50:00		66	582.5985993	0.01835353
931	G1	G1F9	204	night	05:00:00		67	649.0809607	0.022566007
932	G1	G1F9	204	night	05:10:00		68	698.1162215	0.024799388
933	G1	G1F9	204	night	05:20:00		69	518.2249628	0.018450715
934	G1	G1F9	204	night	05:30:00		70	1029.928737	0.033642172
935	G1	G1F9	204	night	05:40:00		71	652.1690674	0.022885963
936	G1	G1F9	204	night	05:50:00		72	730.0238843	0.026158128
937	G1	G1F9	204	day	06:00:00		73	717.2551185	0.023791951
938	G1	G1F9	204	day	06:10:00		74	797.0774899	0.028216152
939	G1	G1F9	204	day	06:20:00		75	959.1567215	0.03343174
940	G1	G1F9	204	day	06:30:00		76	821.6770861	0.028992397
941	G1	G1F9	204	day	06:40:00		77	1028.009588	0.031860022
942	G1	G1F9	204	day	06:50:00		78	925.0930671	0.031176175
943	G1	G1F9	204	day	07:00:00		79	1678.78381	0.051134754
944	G1	G1F9	204	day	07:10:00		80	686.4545411	0.024465215
945	G1	G1F9	204	day	07:20:00		81	930.2741587	0.031437314
946	G1	G1F9	204	day	07:30:00		82	755.782597	0.026352409
947	G1	G1F9	204	day	07:40:00		83	878.4351239	0.030497213
948	G1	G1F9	204	day	07:50:00		84	1020.211408	0.033849667
949	G1	G1F9	204	day	08:00:00		85	1231.094732	0.042527855
950	G1	G1F9	204	day	08:10:00		86	876.4399036	0.029391806
951	G1	G1F9	204	day	08:20:00		87	1662.665705	0.051377264
952	G1	G1F9	204	day	08:30:00		88	1393.695661	0.037590781
953	G1	G1F9	204	day	08:40:00		89	1112.763754	0.037672556
954	G1	G1F9	204	day	08:50:00		90	1795.70138	0.060707764
955	G1	G1F9	204	day	09:00:00		91	1301.41438	0.044621616
956	G1	G1F9	204	day	09:10:00		92	1454.023907	0.050003793
957	G1	G1F9	204	day	09:20:00		93	1557.697708	0.050994792
958	G1	G1F9	204	day	09:30:00		94	1388.811998	0.046114044
959	G1	G1F9	204	day	09:40:00		95	1172.725452	0.039216842
960	G1	G1F9	204	day	09:50:00		96	1325.447936	0.046140202
961	G1	G1F9	204	day	10:00:00		97	1714.338985	0.059604324
962	G1	G1F9	204	day	10:10:00		98	2036.75031	0.069412225
963	G1	G1F9	204	day	10:20:00		99	778.5791106	0.027741032
964	G1	G1F9	204	day	10:30:00		100	1394.086399	0.047025023
965	G1	G1F9	204	day	10:40:00		101	1363.425204	0.045647288
966	G1	G1F9	204	day	10:50:00		102	916.6598488	0.031923804
967	G1	G1F9	204	day	11:00:00		103	1775.554036	0.042616813
968	G1	G1F9	204	day	11:10:00		104	1063.761709	0.036045744
969	G1	G1F9	204	day	11:20:00		105	1209.72266	0.039467479
970	G1	G1F9	204	day	11:30:00		106	1871.488306	0.055025173
971	G1	G1F9	204	day	11:40:00		107	1004.161411	0.033849664
972	G1	G1F9	204	day	11:50:00		108	878.6346064	0.03017145
973	G1	G1F9	204	day	12:00:00		109	3864.819806	0.095325055
974	G1	G1F9	204	day	12:10:00		110	1745.132331	0.058781211
975	G1	G1F9	204	day	12:20:00		111	940.2418602	0.032497161
976	G1	G1F9	204	day	12:30:00		112	835.7486274	0.02907627
977	G1	G1F9	204	day	12:40:00		113	1385.415105	0.045974034
978	G1	G1F9	204	day	12:50:00		114	1342.197329	0.046401845
979	G1	G1F9	204	day	13:00:00		115	1583.877698	0.052801999
980	G1	G1F9	204	day	13:10:00		116	1147.768554	0.037521948
981	G1	G1F9	204	day	13:20:00		117	1959.13527	0.062731326
982	G1	G1F9	204	day	13:30:00		118	990.0473925	0.032698148
983	G1	G1F9	204	day	13:40:00		119	2351.850141	0.082515832
984	G1	G1F9	204	day	13:50:00		120	1001.395197	0.02985206
985	G1	G1F9	204	day	14:00:00		121	1759.159664	0.055642081
986	G1	G1F9	204	day	14:10:00		122	1185.5674	0.040931132
987	G1	G1F9	204	day	14:20:00		123	1168.491722	0.041057721
988	G1	G1F9	204	day	14:30:00		124	1796.620281	0.062077175
989	G1	G1F9	204	day	14:40:00		125	1824.982129	0.063439472
990	G1	G1F9	204	day	14:50:00		126	755.2308121	0.026913035
991	G1	G1F9	204	day	15:00:00		127	1142.673318	0.039027175
992	G1	G1F9	204	day	15:10:00		128	1276.873217	0.044816357
993	G1	G1F9	204	day	15:20:00		129	1359.083703	0.047962899
994	G1	G1F9	204	day	15:30:00		130	1090.763277	0.038639373
995	G1	G1F9	204	day	15:40:00		131	956.7534758	0.032777769
996	G1	G1F9	204	day	15:50:00		132	878.8602727	0.030955567
997	G1	G1F9	204	day	16:00:00		133	1159.821417	0.03645224
998	G1	G1F9	204	day	16:10:00		134	1045.433594	0.034579551
999	G1	G1F9	204	day	16:20:00		135	2130.974157	0.064299684
1000	G1	G1F9	204	day	16:30:00		136	791.3933914	0.028499037
1001	G1	G1F9	204	day	16:40:00		137	1044.043353	0.037312455
1002	G1	G1F9	204	day	16:50:00		138	958.3267898	0.033321507
1003	G1	G1F9	204	day	17:00:00		139	697.7065001	0.024891002
1004	G1	G1F9	204	day	17:10:00		140	959.144906	0.033983927
1005	G1	G1F9	204	day	17:20:00		141	949.5520806	0.030833826
1006	G1	G1F9	204	day	17:30:00		142	826.0738101	0.028414493
1007	G1	G1F9	204	day	17:40:00		143	1141.882872	0.039520564
1008	G1	G1F9	204	day	17:50:00		144	1029.338633	0.036201118
1009	G2	G2F3	299	night	18:00:00		1	1004.195849	0.035457697
1010	G2	G2F3	299	night	18:10:00		2	984.4791748	0.032929062
1011	G2	G2F3	299	night	18:20:00		3	1267.482323	0.042685469
1012	G2	G2F3	299	night	18:30:00		4	1488.63812	0.050382384
1013	G2	G2F3	299	night	18:40:00		5	827.9662392	0.029177719
1014	G2	G2F3	299	night	18:50:00		6	894.1856689	0.030231679
1015	G2	G2F3	299	night	19:00:00		7	824.3402499	0.029450882
1016	G2	G2F3	299	night	19:10:00		8	902.6381987	0.032132633
1017	G2	G2F3	299	night	19:20:00		9	843.9400481	0.029953619
1018	G2	G2F3	299	night	19:30:00		10	1215.482858	0.04220808
1019	G2	G2F3	299	night	19:40:00		11	806.0441323	0.028392192
1020	G2	G2F3	299	night	19:50:00		12	1459.661194	0.044236013
1021	G2	G2F3	299	night	20:00:00		13	990.4313619	0.035039885
1022	G2	G2F3	299	night	20:10:00		14	883.4500895	0.031014926
1023	G2	G2F3	299	night	20:20:00		15	789.3412483	0.028017048
1024	G2	G2F3	299	night	20:30:00		16	850.6796318	0.030057048
1025	G2	G2F3	299	night	20:40:00		17	683.9064263	0.024020729
1026	G2	G2F3	299	night	20:50:00		18	985.5114312	0.032018951
1027	G2	G2F3	299	night	21:00:00		19	640.4078597	0.022291069
1028	G2	G2F3	299	night	21:10:00		20	875.9064629	0.030556808
1029	G2	G2F3	299	night	21:20:00		21	1024.564069	0.034701309
1030	G2	G2F3	299	night	21:30:00		22	999.2833226	0.034382219
1031	G2	G2F3	299	night	21:40:00		23	1559.348803	0.042269269
1032	G2	G2F3	299	night	21:50:00		24	1627.581045	0.057368355
1033	G2	G2F3	299	night	22:00:00		25	1372.324035	0.045658889
1034	G2	G2F3	299	night	22:10:00		26	898.6604628	0.031076772
1035	G2	G2F3	299	night	22:20:00		27	757.6076767	0.026846004
1036	G2	G2F3	299	night	22:30:00		28	1177.222361	0.039650432
1037	G2	G2F3	299	night	22:40:00		29	729.6982383	0.025957408
1038	G2	G2F3	299	night	22:50:00		30	844.2314243	0.027292574
1039	G2	G2F3	299	night	23:00:00		31	1524.809209	0.053168495
1040	G2	G2F3	299	night	23:10:00		32	679.8788066	0.023635335
1041	G2	G2F3	299	night	23:20:00		33	971.2120171	0.032260012
1042	G2	G2F3	299	night	23:30:00		34	656.1777924	0.022865516
1043	G2	G2F3	299	night	23:40:00		35	694.5641149	0.024800309
1044	G2	G2F3	299	night	23:50:00		36	792.0960012	0.027876534
1045	G2	G2F3	299	night	00:00:00		37	664.3318395	0.022750353
1046	G2	G2F3	299	night	00:10:00		38	558.4077042	0.019697887
1047	G2	G2F3	299	night	00:20:00		39	538.908613	0.018655175
1048	G2	G2F3	299	night	00:30:00		40	662.0567694	0.022146279
1049	G2	G2F3	299	night	00:40:00		41	506.511552	0.017483279
1050	G2	G2F3	299	night	00:50:00		42	694.829565	0.023820509
1051	G2	G2F3	299	night	01:00:00		43	724.4771269	0.023682746
1052	G2	G2F3	299	night	01:10:00		44	563.9421686	0.018180312
1053	G2	G2F3	299	night	01:20:00		45	411.2709716	0.013965917
1054	G2	G2F3	299	night	01:30:00		46	427.8137739	0.014754396
1055	G2	G2F3	299	night	01:40:00		47	492.7930296	0.01683443
1056	G2	G2F3	299	night	01:50:00		48	837.9267273	0.026389807
1057	G2	G2F3	299	night	02:00:00		49	372.8428392	0.012919585
1058	G2	G2F3	299	night	02:10:00		50	890.7734681	0.018888705
1059	G2	G2F3	299	night	02:20:00		51	1160.171221	0.036388787
1060	G2	G2F3	299	night	02:30:00		52	915.7646656	0.030975924
1061	G2	G2F3	299	night	02:40:00		53	547.1053756	0.018777431
1062	G2	G2F3	299	night	02:50:00		54	558.6299617	0.017921118
1063	G2	G2F3	299	night	03:00:00		55	578.5115901	0.018852485
1064	G2	G2F3	299	night	03:10:00		56	384.7262157	0.013405236
1065	G2	G2F3	299	night	03:20:00		57	431.6219703	0.015260255
1066	G2	G2F3	299	night	03:30:00		58	454.0680817	0.013828689
1067	G2	G2F3	299	night	03:40:00		59	275.224458	0.009810746
1068	G2	G2F3	299	night	03:50:00		60	220.6373347	0.007841355
1069	G2	G2F3	299	night	04:00:00		61	345.8987719	0.012238391
1070	G2	G2F3	299	night	04:10:00		62	333.5871124	0.011823612
1071	G2	G2F3	299	night	04:20:00		63	636.6331916	0.019457953
1072	G2	G2F3	299	night	04:30:00		64	401.4566715	0.012833152
1073	G2	G2F3	299	night	04:40:00		65	366.6038925	0.012814561
1074	G2	G2F3	299	night	04:50:00		66	539.2030866	0.015330983
1075	G2	G2F3	299	night	05:00:00		67	1261.563912	0.021897835
1076	G2	G2F3	299	night	05:10:00		68	524.3298466	0.015718558
1077	G2	G2F3	299	night	05:20:00		69	445.9174153	0.015284011
1078	G2	G2F3	299	night	05:30:00		70	786.0546398	0.020378997
1079	G2	G2F3	299	night	05:40:00		71	534.4179834	0.014540944
1080	G2	G2F3	299	night	05:50:00		72	523.6573462	0.015114522
1081	G2	G2F3	299	day	06:00:00		73
1082	G2	G2F3	299	day	06:10:00		74
1083	G2	G2F3	299	day	06:20:00		75
1084	G2	G2F3	299	day	06:30:00		76	1163.722014	0.03671217
1085	G2	G2F3	299	day	06:40:00		77	1184.606251	0.036900673
1086	G2	G2F3	299	day	06:50:00		78	1209.990468	0.042992061
1087	G2	G2F3	299	day	07:00:00		79	1536.993956	0.042012834
1088	G2	G2F3	299	day	07:10:00		80	1272.9996	0.04384345
1089	G2	G2F3	299	day	07:20:00		81	1160.349759	0.039980484
1090	G2	G2F3	299	day	07:30:00		82	1100.458078	0.038827085
1091	G2	G2F3	299	day	07:40:00		83	1493.942371	0.052973656
1092	G2	G2F3	299	day	07:50:00		84	1038.134857	0.037004214
1093	G2	G2F3	299	day	08:00:00		85	1120.207102	0.039227153
1094	G2	G2F3	299	day	08:10:00		86	1075.305066	0.037934296
1095	G2	G2F3	299	day	08:20:00		87	1245.126321	0.042325322
1096	G2	G2F3	299	day	08:30:00		88	1303.57641	0.043197296
1097	G2	G2F3	299	day	08:40:00		89	810.8888579	0.028569585
1098	G2	G2F3	299	day	08:50:00		90	1674.792729	0.05556158
1099	G2	G2F3	299	day	09:00:00		91	1732.997257	0.042596317
1100	G2	G2F3	299	day	09:10:00		92	1253.556201	0.043256024
1101	G2	G2F3	299	day	09:20:00		93	1558.086304	0.051118558
1102	G2	G2F3	299	day	09:30:00		94	1360.110502	0.046539236
1103	G2	G2F3	299	day	09:40:00		95	2294.622265	0.070098929
1104	G2	G2F3	299	day	09:50:00		96	1323.389059	0.046115519
1105	G2	G2F3	299	day	10:00:00		97	1030.551125	0.03624435
1106	G2	G2F3	299	day	10:10:00		98	1163.40675	0.040605507
1107	G2	G2F3	299	day	10:20:00		99	1362.443816	0.044920599
1108	G2	G2F3	299	day	10:30:00		100	1236.469685	0.043451251
1109	G2	G2F3	299	day	10:40:00		101	1076.484405	0.038323472
1110	G2	G2F3	299	day	10:50:00		102	1071.989061	0.036377379
1111	G2	G2F3	299	day	11:00:00		103	1196.134342	0.042391715
1112	G2	G2F3	299	day	11:10:00		104	1417.194453	0.048582273
1113	G2	G2F3	299	day	11:20:00		105	1013.29899	0.035415801
1114	G2	G2F3	299	day	11:30:00		106	1364.162491	0.046739378
1115	G2	G2F3	299	day	11:40:00		107	1230.415043	0.042867429
1116	G2	G2F3	299	day	11:50:00		108	1128.486646	0.038727565
1117	G2	G2F3	299	day	12:00:00		109	1277.137864	0.044543823
1118	G2	G2F3	299	day	12:10:00		110	987.5292963	0.035120292
1119	G2	G2F3	299	day	12:20:00		111	1166.471284	0.038706565
1120	G2	G2F3	299	day	12:30:00		112	1257.143391	0.042671082
1121	G2	G2F3	299	day	12:40:00		113	1272.762287	0.043520822
1122	G2	G2F3	299	day	12:50:00		114	972.7101658	0.033908542
1123	G2	G2F3	299	day	13:00:00		115	985.8498002	0.035158205
1124	G2	G2F3	299	day	13:10:00		116	1126.356051	0.037227765
1125	G2	G2F3	299	day	13:20:00		117	1190.231693	0.042067664
1126	G2	G2F3	299	day	13:30:00		118	1083.080738	0.037873081
1127	G2	G2F3	299	day	13:40:00		119	1353.554339	0.04740723
1128	G2	G2F3	299	day	13:50:00		120	1284.975917	0.045519457
1129	G2	G2F3	299	day	14:00:00		121	1118.574432	0.039519379
1130	G2	G2F3	299	day	14:10:00		122	1181.029684	0.041929074
1131	G2	G2F3	299	day	14:20:00		123	1146.20468	0.038092306
1132	G2	G2F3	299	day	14:30:00		124	1047.461647	0.037350468
1133	G2	G2F3	299	day	14:40:00		125	1354.974248	0.0439599
1134	G2	G2F3	299	day	14:50:00		126	1155.409501	0.039668283
1135	G2	G2F3	299	day	15:00:00		127	1302.532364	0.044382796
1136	G2	G2F3	299	day	15:10:00		128	1057.015386	0.03286879
1137	G2	G2F3	299	day	15:20:00		129	818.6096268	0.028177364
1138	G2	G2F3	299	day	15:30:00		130	1249.671085	0.042927544
1139	G2	G2F3	299	day	15:40:00		131	1058.324503	0.036749879
1140	G2	G2F3	299	day	15:50:00		132	1228.608018	0.041165421
1141	G2	G2F3	299	day	16:00:00		133	1209.549425	0.042047795
1142	G2	G2F3	299	day	16:10:00		134	1606.439893	0.054014042
1143	G2	G2F3	299	day	16:20:00		135	986.898814	0.033068616
1144	G2	G2F3	299	day	16:30:00		136	1136.133837	0.039753694
1145	G2	G2F3	299	day	16:40:00		137	889.0180422	0.030616781
1146	G2	G2F3	299	day	16:50:00		138	1589.052089	0.052987894
1147	G2	G2F3	299	day	17:00:00		139	629.5833075	0.0223893
1148	G2	G2F3	299	day	17:10:00		140	1503.084041	0.050722047
1149	G2	G2F3	299	day	17:20:00		141	1133.146292	0.037748634
1150	G2	G2F3	299	day	17:30:00		142	1350.228425	0.044469075
1151	G2	G2F3	299	day	17:40:00		143	1314.832251	0.042532019
1152	G2	G2F3	299	day	17:50:00		144	880.521434	0.02987226
1153	G2	G2F35	308	night	18:00:00		1	627.4596775	0.020761909
1154	G2	G2F35	308	night	18:10:00		2	747.7295455	0.02668334
1155	G2	G2F35	308	night	18:20:00		3	635.9234626	0.02248777
1156	G2	G2F35	308	night	18:30:00		4	1271.463309	0.021659662
1157	G2	G2F35	308	night	18:40:00		5	611.8096911	0.020432855
1158	G2	G2F35	308	night	18:50:00		6	436.9903102	0.015671784
1159	G2	G2F35	308	night	19:00:00		7	722.4945513	0.024474846
1160	G2	G2F35	308	night	19:10:00		8	936.8543714	0.030122619
1161	G2	G2F35	308	night	19:20:00		9	907.0397143	0.03212509
1162	G2	G2F35	308	night	19:30:00		10	652.6268802	0.022719897
1163	G2	G2F35	308	night	19:40:00		11	646.1178937	0.023181402
1164	G2	G2F35	308	night	19:50:00		12	765.9793456	0.026448908
1165	G2	G2F35	308	night	20:00:00		13	760.6008619	0.026308142
1166	G2	G2F35	308	night	20:10:00		14	585.2996202	0.020878477
1167	G2	G2F35	308	night	20:20:00		15	498.7596487	0.01778172
1168	G2	G2F35	308	night	20:30:00		16	708.4514199	0.024729532
1169	G2	G2F35	308	night	20:40:00		17	567.7635774	0.020392805
1170	G2	G2F35	308	night	20:50:00		18	643.9451964	0.02274668
1171	G2	G2F35	308	night	21:00:00		19	539.4657901	0.019380911
1172	G2	G2F35	308	night	21:10:00		20	475.5571255	0.017059307
1173	G2	G2F35	308	night	21:20:00		21	497.4078885	0.017609134
1174	G2	G2F35	308	night	21:30:00		22	577.1526853	0.020400139
1175	G2	G2F35	308	night	21:40:00		23	527.7107314	0.018311635
1176	G2	G2F35	308	night	21:50:00		24	605.8552636	0.021455186
1177	G2	G2F35	308	night	22:00:00		25	506.6975619	0.018047806
1178	G2	G2F35	308	night	22:10:00		26	414.423574	0.014773416
1179	G2	G2F35	308	night	22:20:00		27	434.2666439	0.015570478
1180	G2	G2F35	308	night	22:30:00		28	595.195515	0.020586245
1181	G2	G2F35	308	night	22:40:00		29	374.2904733	0.013053245
1182	G2	G2F35	308	night	22:50:00		30	531.5972628	0.017159636
1183	G2	G2F35	308	night	23:00:00		31	406.4005958	0.013823376
1184	G2	G2F35	308	night	23:10:00		32	592.5793728	0.01915383
1185	G2	G2F35	308	night	23:20:00		33	309.6438812	0.011088466
1186	G2	G2F35	308	night	23:30:00		34	400.5525067	0.014313933
1187	G2	G2F35	308	night	23:40:00		35	375.6118885	0.01335354
1188	G2	G2F35	308	night	23:50:00		36	391.3168685	0.014036482
1189	G2	G2F35	308	night	00:00:00		37	440.3557204	0.014922576
1190	G2	G2F35	308	night	00:10:00		38	390.5543449	0.013804092
1191	G2	G2F35	308	night	00:20:00		39	343.1686113	0.012153218
1192	G2	G2F35	308	night	00:30:00		40	360.3957983	0.012804948
1193	G2	G2F35	308	night	00:40:00		41	343.0299765	0.012129722
1194	G2	G2F35	308	night	00:50:00		42	316.3407832	0.010052237
1195	G2	G2F35	308	night	01:00:00		43	348.7742716	0.011669491
1196	G2	G2F35	308	night	01:10:00		44	331.2206956	0.011680119
1197	G2	G2F35	308	night	01:20:00		45	242.9757466	0.008654986
1198	G2	G2F35	308	night	01:30:00		46	254.8501274	0.009139008
1199	G2	G2F35	308	night	01:40:00		47	258.959459	0.009253472
1200	G2	G2F35	308	night	01:50:00		48	381.8611561	0.01291561
1201	G2	G2F35	308	night	02:00:00		49	287.6183049	0.010330557
1202	G2	G2F35	308	night	02:10:00		50	263.5674524	0.009434113
1203	G2	G2F35	308	night	02:20:00		51	285.2158048	0.010122667
1204	G2	G2F35	308	night	02:30:00		52	299.0002876	0.010641058
1205	G2	G2F35	308	night	02:40:00		53	398.9061399	0.014194546
1206	G2	G2F35	308	night	02:50:00		54	536.5093692	0.018117048
1207	G2	G2F35	308	night	03:00:00		55	271.1422484	0.009681527
1208	G2	G2F35	308	night	03:10:00		56	403.032375	0.014285878
1209	G2	G2F35	308	night	03:20:00		57	573.9940355	0.016979064
1210	G2	G2F35	308	night	03:30:00		58	252.1448683	0.009005365
1211	G2	G2F35	308	night	03:40:00		59	358.3518495	0.012793778
1212	G2	G2F35	308	night	03:50:00		60	311.5511903	0.011131803
1213	G2	G2F35	308	night	04:00:00		61	418.4946355	0.015147945
1214	G2	G2F35	308	night	04:10:00		62	407.9519089	0.014457543
1215	G2	G2F35	308	night	04:20:00		63	453.7929671	0.015719818
1216	G2	G2F35	308	night	04:30:00		64	409.6366061	0.014560369
1217	G2	G2F35	308	night	04:40:00		65	435.1112973	0.015881215
1218	G2	G2F35	308	night	04:50:00		66	583.6786837	0.017808574
1219	G2	G2F35	308	night	05:00:00		67	389.6557737	0.013885372
1220	G2	G2F35	308	night	05:10:00		68	451.1513081	0.015824222
1221	G2	G2F35	308	night	05:20:00		69	539.9440436	0.018991152
1222	G2	G2F35	308	night	05:30:00		70	620.189488	0.021689394
1223	G2	G2F35	308	night	05:40:00		71	807.5560333	0.027972262
1224	G2	G2F35	308	night	05:50:00		72	549.9859732	0.019560298
1225	G2	G2F35	308	day	06:00:00		73	664.2863765	0.023244447
1226	G2	G2F35	308	day	06:10:00		74	540.7202151	0.019385924
1227	G2	G2F35	308	day	06:20:00		75	861.6933716	0.029417726
1228	G2	G2F35	308	day	06:30:00		76	918.4517217	0.03322866
1229	G2	G2F35	308	day	06:40:00		77	806.2287178	0.027413472
1230	G2	G2F35	308	day	06:50:00		78	760.6949374	0.027237031
1231	G2	G2F35	308	day	07:00:00		79	544.7009537	0.019049614
1232	G2	G2F35	308	day	07:10:00		80	696.825599	0.024438302
1233	G2	G2F35	308	day	07:20:00		81	732.2619248	0.02601001
1234	G2	G2F35	308	day	07:30:00		82	761.8702989	0.027139975
1235	G2	G2F35	308	day	07:40:00		83	631.4940907	0.022356792
1236	G2	G2F35	308	day	07:50:00		84	605.2343525	0.018628807
1237	G2	G2F35	308	day	08:00:00		85	573.8904277	0.020399488
1238	G2	G2F35	308	day	08:10:00		86	720.5924618	0.025348134
1239	G2	G2F35	308	day	08:20:00		87	721.8295119	0.025147194
1240	G2	G2F35	308	day	08:30:00		88	900.71403	0.032277137
1241	G2	G2F35	308	day	08:40:00		89	1086.64714	0.038123358
1242	G2	G2F35	308	day	08:50:00		90	766.7104433	0.02710343
1243	G2	G2F35	308	day	09:00:00		91	786.8342335	0.027761206
1244	G2	G2F35	308	day	09:10:00		92	553.9551308	0.019845314
1245	G2	G2F35	308	day	09:20:00		93	791.8373664	0.027413491
1246	G2	G2F35	308	day	09:30:00		94	794.0432108	0.025361119
1247	G2	G2F35	308	day	09:40:00		95	598.5130582	0.020619883
1248	G2	G2F35	308	day	09:50:00		96	933.9326713	0.033122816
1249	G2	G2F35	308	day	10:00:00		97	909.8530243	0.029624004
1250	G2	G2F35	308	day	10:10:00		98	784.1558109	0.026722381
1251	G2	G2F35	308	day	10:20:00		99	744.6430575	0.026550078
1252	G2	G2F35	308	day	10:30:00		100	814.2562984	0.025323496
1253	G2	G2F35	308	day	10:40:00		101	835.2166633	0.028710476
1254	G2	G2F35	308	day	10:50:00		102	1311.034502	0.042743641
1255	G2	G2F35	308	day	11:00:00		103	1245.801966	0.044395534
1256	G2	G2F35	308	day	11:10:00		104	668.8142952	0.02406447
1257	G2	G2F35	308	day	11:20:00		105	1032.819246	0.036801014
1258	G2	G2F35	308	day	11:30:00		106	749.4948274	0.02546884
1259	G2	G2F35	308	day	11:40:00		107	1070.473725	0.036032316
1260	G2	G2F35	308	day	11:50:00		108	916.9302538	0.031531828
1261	G2	G2F35	308	day	12:00:00		109	1200.774083	0.042586469
1262	G2	G2F35	308	day	12:10:00		110	1093.604358	0.035964954
1263	G2	G2F35	308	day	12:20:00		111	848.1460354	0.029183508
1264	G2	G2F35	308	day	12:30:00		112	683.501587	0.024111053
1265	G2	G2F35	308	day	12:40:00		113	705.6198355	0.024591532
1266	G2	G2F35	308	day	12:50:00		114	872.3491146	0.029231875
1267	G2	G2F35	308	day	13:00:00		115	874.710696	0.030120072
1268	G2	G2F35	308	day	13:10:00		116	681.5654502	0.024154509
1269	G2	G2F35	308	day	13:20:00		117	1048.281091	0.035119074
1270	G2	G2F35	308	day	13:30:00		118	878.2657646	0.029922344
1271	G2	G2F35	308	day	13:40:00		119	944.0218655	0.031698107
1272	G2	G2F35	308	day	13:50:00		120	800.3973843	0.028377683
1273	G2	G2F35	308	day	14:00:00		121	1800.430762	0.070268134
1274	G2	G2F35	308	day	14:10:00		122	1413.417359	0.049320804
1275	G2	G2F35	308	day	14:20:00		123	1186.715244	0.041511237
1276	G2	G2F35	308	day	14:30:00		124	875.1313494	0.030355349
1277	G2	G2F35	308	day	14:40:00		125	1109.002136	0.037204056
1278	G2	G2F35	308	day	14:50:00		126	1285.765207	0.047560058
1279	G2	G2F35	308	day	15:00:00		127	747.1043267	0.02657942
1280	G2	G2F35	308	day	15:10:00		128	1415.883411	0.049586792
1281	G2	G2F35	308	day	15:20:00		129	1377.761766	0.046692659
1282	G2	G2F35	308	day	15:30:00		130	956.5887345	0.036078055
1283	G2	G2F35	308	day	15:40:00		131	1174.551843	0.040465661
1284	G2	G2F35	308	day	15:50:00		132	1205.081647	0.042286737
1285	G2	G2F35	308	day	16:00:00		133	1485.617541	0.055534855
1286	G2	G2F35	308	day	16:10:00		134	1416.468233	0.049512487
1287	G2	G2F35	308	day	16:20:00		135	1225.031879	0.041988892
1288	G2	G2F35	308	day	16:30:00		136	1240.990897	0.04238497
1289	G2	G2F35	308	day	16:40:00		137	1028.130682	0.038732763
1290	G2	G2F35	308	day	16:50:00		138	1056.606921	0.03800506
1291	G2	G2F35	308	day	17:00:00		139	1184.050139	0.043908938
1292	G2	G2F35	308	day	17:10:00		140	901.0217964	0.030521502
1293	G2	G2F35	308	day	17:20:00		141	587.6172584	0.020913888
1294	G2	G2F35	308	day	17:30:00		142	570.3155959	0.020195425
1295	G2	G2F35	308	day	17:40:00		143	935.1558026	0.032129863
1296	G2	G2F35	308	day	17:50:00		144	858.4145936	0.030474483
1297	G2	G2F7	310	night	18:00:00		1	1097.700643	0.036868385
1298	G2	G2F7	310	night	18:10:00		2	803.6204511	0.02892335
1299	G2	G2F7	310	night	18:20:00		3	959.3537261	0.032235026
1300	G2	G2F7	310	night	18:30:00		4	905.893601	0.032110387
1301	G2	G2F7	310	night	18:40:00		5	1062.163066	0.037767333
1302	G2	G2F7	310	night	18:50:00		6
1303	G2	G2F7	310	night	19:00:00		7	904.9791402	0.032135805
1304	G2	G2F7	310	night	19:10:00		8	713.1976251	0.023431529
1305	G2	G2F7	310	night	19:20:00		9	755.258791	0.025789326
1306	G2	G2F7	310	night	19:30:00		10	1347.961694	0.044618711
1307	G2	G2F7	310	night	19:40:00		11	889.4022408	0.030791064
1308	G2	G2F7	310	night	19:50:00		12	699.8479513	0.024843046
1309	G2	G2F7	310	night	20:00:00		13	885.357099	0.031932925
1310	G2	G2F7	310	night	20:10:00		14	768.4481968	0.026346058
1311	G2	G2F7	310	night	20:20:00		15	780.5587659	0.027423554
1312	G2	G2F7	310	night	20:30:00		16	648.6248277	0.02256453
1313	G2	G2F7	310	night	20:40:00		17	676.143357	0.022236907
1314	G2	G2F7	310	night	20:50:00		18	699.2644534	0.024261374
1315	G2	G2F7	310	night	21:00:00		19	634.0998759	0.021715316
1316	G2	G2F7	310	night	21:10:00		20	465.8388928	0.016574326
1317	G2	G2F7	310	night	21:20:00		21	669.664555	0.020384407
1318	G2	G2F7	310	night	21:30:00		22	653.5491852	0.020855042
1319	G2	G2F7	310	night	21:40:00		23	862.4343922	0.029976429
1320	G2	G2F7	310	night	21:50:00		24	451.5427351	0.015997614
1321	G2	G2F7	310	night	22:00:00		25	593.1760698	0.020504667
1322	G2	G2F7	310	night	22:10:00		26	804.7929916	0.028132724
1323	G2	G2F7	310	night	22:20:00		27	523.0145566	0.01849336
1324	G2	G2F7	310	night	22:30:00		28	511.6571757	0.018089589
1325	G2	G2F7	310	night	22:40:00		29	765.4224668	0.026298543
1326	G2	G2F7	310	night	22:50:00		30	638.2447459	0.020873526
1327	G2	G2F7	310	night	23:00:00		31	540.7868504	0.018671371
1328	G2	G2F7	310	night	23:10:00		32	607.9279746	0.020227755
1329	G2	G2F7	310	night	23:20:00		33	445.7009236	0.015751451
1330	G2	G2F7	310	night	23:30:00		34	563.9507351	0.018564959
1331	G2	G2F7	310	night	23:40:00		35	408.784633	0.014427748
1332	G2	G2F7	310	night	23:50:00		36	320.1155012	0.011016876
1333	G2	G2F7	310	night	00:00:00		37	625.112329	0.019667429
1334	G2	G2F7	310	night	00:10:00		38	576.4198756	0.017403804
1335	G2	G2F7	310	night	00:20:00		39	657.041074	0.02143633
1336	G2	G2F7	310	night	00:30:00		40	543.0670782	0.014571809
1337	G2	G2F7	310	night	00:40:00		41	525.2317386	0.015348854
1338	G2	G2F7	310	night	00:50:00		42	573.8351142	0.018789563
1339	G2	G2F7	310	night	01:00:00		43	549.238183	0.01701437
1340	G2	G2F7	310	night	01:10:00		44	418.7127041	0.013531515
1341	G2	G2F7	310	night	01:20:00		45	482.6442633	0.013233296
1342	G2	G2F7	310	night	01:30:00		46	547.2920935	0.015555987
1343	G2	G2F7	310	night	01:40:00		47	523.5848655	0.017705963
1344	G2	G2F7	310	night	01:50:00		48	528.7536297	0.016293468
1345	G2	G2F7	310	night	02:00:00		49	459.094771	0.01448976
1346	G2	G2F7	310	night	02:10:00		50	562.0051433	0.018633391
1347	G2	G2F7	310	night	02:20:00		51	401.0620669	0.012873398
1348	G2	G2F7	310	night	02:30:00		52	320.9619028	0.009575893
1349	G2	G2F7	310	night	02:40:00		53	273.086507	0.009340859
1350	G2	G2F7	310	night	02:50:00		54	361.8485908	0.012309218
1351	G2	G2F7	310	night	03:00:00		55	419.9325021	0.013055142
1352	G2	G2F7	310	night	03:10:00		56	408.1697328	0.013105611
1353	G2	G2F7	310	night	03:20:00		57	298.3284264	0.009416715
1354	G2	G2F7	310	night	03:30:00		58	318.3464107	0.010978382
1355	G2	G2F7	310	night	03:40:00		59	282.8069528	0.009625648
1356	G2	G2F7	310	night	03:50:00		60	290.7651359	0.009730791
1357	G2	G2F7	310	night	04:00:00		61	389.2275613	0.013045037
1358	G2	G2F7	310	night	04:10:00		62	328.6160444	0.01144594
1359	G2	G2F7	310	night	04:20:00		63	348.0403851	0.012231585
1360	G2	G2F7	310	night	04:30:00		64	372.6951387	0.012671973
1361	G2	G2F7	310	night	04:40:00		65	492.2175868	0.016910047
1362	G2	G2F7	310	night	04:50:00		66	531.7443635	0.018441682
1363	G2	G2F7	310	night	05:00:00		67	520.674184	0.018498142
1364	G2	G2F7	310	night	05:10:00		68	653.1124764	0.020787998
1365	G2	G2F7	310	night	05:20:00		69	640.3356223	0.022488139
1366	G2	G2F7	310	night	05:30:00		70	551.2083406	0.018863101
1367	G2	G2F7	310	night	05:40:00		71	597.195217	0.02110049
1368	G2	G2F7	310	night	05:50:00		72	645.2818488	0.022688742
1369	G2	G2F7	310	day	06:00:00		73	519.7349095	0.018074817
1370	G2	G2F7	310	day	06:10:00		74	594.7287281	0.019382419
1371	G2	G2F7	310	day	06:20:00		75	571.2776967	0.020455224
1372	G2	G2F7	310	day	06:30:00		76	903.5025786	0.032045234
1373	G2	G2F7	310	day	06:40:00		77	735.5340398	0.025726351
1374	G2	G2F7	310	day	06:50:00		78	625.454886	0.020846229
1375	G2	G2F7	310	day	07:00:00		79	769.7738314	0.027256665
1376	G2	G2F7	310	day	07:10:00		80	811.6877084	0.028032984
1377	G2	G2F7	310	day	07:20:00		81	649.9942717	0.023113238
1378	G2	G2F7	310	day	07:30:00		82	729.6501953	0.025888237
1379	G2	G2F7	310	day	07:40:00		83	717.0038782	0.025671654
1380	G2	G2F7	310	day	07:50:00		84	657.4400287	0.022959989
1381	G2	G2F7	310	day	08:00:00		85	810.7012441	0.027220752
1382	G2	G2F7	310	day	08:10:00		86	1649.668396	0.044386993
1383	G2	G2F7	310	day	08:20:00		87	467.1764757	0.016738551
1384	G2	G2F7	310	day	08:30:00		88	661.9064209	0.02382525
1385	G2	G2F7	310	day	08:40:00		89	490.0545947	0.01749106
1386	G2	G2F7	310	day	08:50:00		90	641.355218	0.02253106
1387	G2	G2F7	310	day	09:00:00		91	657.4119291	0.023289273
1388	G2	G2F7	310	day	09:10:00		92	727.2107733	0.024165796
1389	G2	G2F7	310	day	09:20:00		93	643.2162626	0.02266549
1390	G2	G2F7	310	day	09:30:00		94	549.6390495	0.019297349
1391	G2	G2F7	310	day	09:40:00		95	961.7752797	0.033201851
1392	G2	G2F7	310	day	09:50:00		96	548.7657545	0.019512472
1393	G2	G2F7	310	day	10:00:00		97	593.5431781	0.019557277
1394	G2	G2F7	310	day	10:10:00		98	675.5760662	0.022798227
1395	G2	G2F7	310	day	10:20:00		99	877.8453667	0.027826813
1396	G2	G2F7	310	day	10:30:00		100	750.8680055	0.02604379
1397	G2	G2F7	310	day	10:40:00		101	893.2969086	0.030509567
1398	G2	G2F7	310	day	10:50:00		102	546.325563	0.018816676
1399	G2	G2F7	310	day	11:00:00		103	763.7704481	0.023788145
1400	G2	G2F7	310	day	11:10:00		104	1174.544474	0.040722243
1401	G2	G2F7	310	day	11:20:00		105	627.2469805	0.022288264
1402	G2	G2F7	310	day	11:30:00		106	1533.529959	0.047761718
1403	G2	G2F7	310	day	11:40:00		107	618.4957691	0.02161327
1404	G2	G2F7	310	day	11:50:00		108	1417.716667	0.034860887
1405	G2	G2F7	310	day	12:00:00		109	1646.789705	0.038154906
1406	G2	G2F7	310	day	12:10:00		110	545.7806537	0.019341705
1407	G2	G2F7	310	day	12:20:00		111	772.5951232	0.026045661
1408	G2	G2F7	310	day	12:30:00		112	793.7714374	0.027581255
1409	G2	G2F7	310	day	12:40:00		113	574.2781783	0.018986491
1410	G2	G2F7	310	day	12:50:00		114	761.7564172	0.026453781
1411	G2	G2F7	310	day	13:00:00		115	1018.024927	0.032734341
1412	G2	G2F7	310	day	13:10:00		116	851.3324359	0.02853229
1413	G2	G2F7	310	day	13:20:00		117	1391.021391	0.028552168
1414	G2	G2F7	310	day	13:30:00		118	850.7031607	0.029595208
1415	G2	G2F7	310	day	13:40:00		119	558.2433188	0.019999885
1416	G2	G2F7	310	day	13:50:00		120	641.2958125	0.02156828
1417	G2	G2F7	310	day	14:00:00		121	603.3862591	0.021158085
1418	G2	G2F7	310	day	14:10:00		122	638.0439773	0.02233045
1419	G2	G2F7	310	day	14:20:00		123	487.4505838	0.016883223
1420	G2	G2F7	310	day	14:30:00		124	819.6420809	0.029168617
1421	G2	G2F7	310	day	14:40:00		125	624.730254	0.021893934
1422	G2	G2F7	310	day	14:50:00		126	729.204759	0.025594598
1423	G2	G2F7	310	day	15:00:00		127	800.7898876	0.027903441
1424	G2	G2F7	310	day	15:10:00		128	555.3685191	0.019599291
1425	G2	G2F7	310	day	15:20:00		129	814.7581996	0.02628292
1426	G2	G2F7	310	day	15:30:00		130	585.0428347	0.021037947
1427	G2	G2F7	310	day	15:40:00		131	497.2062394	0.01745968
1428	G2	G2F7	310	day	15:50:00		132	636.311916	0.022465982
1429	G2	G2F7	310	day	16:00:00		133	753.4844717	0.025012159
1430	G2	G2F7	310	day	16:10:00		134	748.8727011	0.024778762
1431	G2	G2F7	310	day	16:20:00		135	676.3841731	0.023806808
1432	G2	G2F7	310	day	16:30:00		136	835.1198498	0.030019037
1433	G2	G2F7	310	day	16:40:00		137	710.0492308	0.025109056
1434	G2	G2F7	310	day	16:50:00		138	682.0141335	0.022887946
1435	G2	G2F7	310	day	17:00:00		139	596.9291999	0.021465344
1436	G2	G2F7	310	day	17:10:00		140	846.7998895	0.027518372
1437	G2	G2F7	310	day	17:20:00		141	771.5949174	0.02235405
1438	G2	G2F7	310	day	17:30:00		142	750.8462855	0.026658048
1439	G2	G2F7	310	day	17:40:00		143	483.5211071	0.017331541
1440	G2	G2F7	310	day	17:50:00		144	793.8320511	0.027010489
1441	G2	G2F20	366	night	18:00:00		1	1382.11378	0.032767468
1442	G2	G2F20	366	night	18:10:00		2	843.3588264	0.029551737
1443	G2	G2F20	366	night	18:20:00		3	715.9525653	0.025328591
1444	G2	G2F20	366	night	18:30:00		4	871.5282786	0.0306628
1445	G2	G2F20	366	night	18:40:00		5	1002.323733	0.034651063
1446	G2	G2F20	366	night	18:50:00		6	1347.974647	0.042778055
1447	G2	G2F20	366	night	19:00:00		7	906.7674676	0.032172862
1448	G2	G2F20	366	night	19:10:00		8	909.0747316	0.032387015
1449	G2	G2F20	366	night	19:20:00		9	676.8963907	0.02399613
1450	G2	G2F20	366	night	19:30:00		10	785.889366	0.027776602
1451	G2	G2F20	366	night	19:40:00		11	1032.714526	0.036191771
1452	G2	G2F20	366	night	19:50:00		12	1087.239691	0.037143524
1453	G2	G2F20	366	night	20:00:00		13	767.7401664	0.026782215
1454	G2	G2F20	366	night	20:10:00		14	859.5515101	0.029014213
1455	G2	G2F20	366	night	20:20:00		15	681.6748746	0.024191911
1456	G2	G2F20	366	night	20:30:00		16	705.1308358	0.02508862
1457	G2	G2F20	366	night	20:40:00		17	715.4754146	0.025082534
1458	G2	G2F20	366	night	20:50:00		18	816.9651507	0.02797836
1459	G2	G2F20	366	night	21:00:00		19	617.5565538	0.02178508
1460	G2	G2F20	366	night	21:10:00		20	612.5030082	0.021882441
1461	G2	G2F20	366	night	21:20:00		21	755.2730453	0.025641924
1462	G2	G2F20	366	night	21:30:00		22	643.8695226	0.022538173
1463	G2	G2F20	366	night	21:40:00		23	578.3447098	0.020607008
1464	G2	G2F20	366	night	21:50:00		24	812.0369292	0.027983086
1465	G2	G2F20	366	night	22:00:00		25	765.4161615	0.026695075
1466	G2	G2F20	366	night	22:10:00		26	574.7255655	0.019549057
1467	G2	G2F20	366	night	22:20:00		27	1110.408032	0.024032652
1468	G2	G2F20	366	night	22:30:00		28	1198.760494	0.033897865
1469	G2	G2F20	366	night	22:40:00		29	799.4702685	0.027731195
1470	G2	G2F20	366	night	22:50:00		30	749.0980165	0.024429413
1471	G2	G2F20	366	night	23:00:00		31	635.2195589	0.02075197
1472	G2	G2F20	366	night	23:10:00		32	470.843174	0.016665668
1473	G2	G2F20	366	night	23:20:00		33	674.285866	0.021071554
1474	G2	G2F20	366	night	23:30:00		34	597.1084513	0.019883746
1475	G2	G2F20	366	night	23:40:00		35	1069.39252	0.030394927
1476	G2	G2F20	366	night	23:50:00		36	821.3142013	0.022114066
1477	G2	G2F20	366	night	00:00:00		37	763.2270795	0.020208961
1478	G2	G2F20	366	night	00:10:00		38	922.6494018	0.026956883
1479	G2	G2F20	366	night	00:20:00		39	850.0091972	0.023148775
1480	G2	G2F20	366	night	00:30:00		40	661.3164553	0.016064796
1481	G2	G2F20	366	night	00:40:00		41	612.9107992	0.018600539
1482	G2	G2F20	366	night	00:50:00		42	634.5051652	0.018937639
1483	G2	G2F20	366	night	01:00:00		43	491.1450939	0.013551969
1484	G2	G2F20	366	night	01:10:00		44	547.2524541	0.013871487
1485	G2	G2F20	366	night	01:20:00		45	552.7573472	0.014086689
1486	G2	G2F20	366	night	01:30:00		46	550.3360653	0.011695384
1487	G2	G2F20	366	night	01:40:00		47	549.6202391	0.011970352
1488	G2	G2F20	366	night	01:50:00		48	668.4988511	0.016415215
1489	G2	G2F20	366	night	02:00:00		49	496.9614111	0.009417995
1490	G2	G2F20	366	night	02:10:00		50	488.5089308	0.009231131
1491	G2	G2F20	366	night	02:20:00		51	459.0756631	0.010485552
1492	G2	G2F20	366	night	02:30:00		52	431.4756111	0.009297206
1493	G2	G2F20	366	night	02:40:00		53	449.7890171	0.00804828
1494	G2	G2F20	366	night	02:50:00		54	431.3407658	0.008798769
1495	G2	G2F20	366	night	03:00:00		55	335.7497621	0.007945163
1496	G2	G2F20	366	night	03:10:00		56	318.7005423	0.008731977
1497	G2	G2F20	366	night	03:20:00		57	640.4869956	0.006438751
1498	G2	G2F20	366	night	03:30:00		58	689.9265252	0.008083247
1499	G2	G2F20	366	night	03:40:00		59	421.6817716	0.007608614
1500	G2	G2F20	366	night	03:50:00		60	278.8104233	0.009946395
1501	G2	G2F20	366	night	04:00:00		61	238.529614	0.007854609
1502	G2	G2F20	366	night	04:10:00		62	499.4606594	0.010273066
1503	G2	G2F20	366	night	04:20:00		63	211.4750991	0.007471605
1504	G2	G2F20	366	night	04:30:00		64	292.1190765	0.00759892
1505	G2	G2F20	366	night	04:40:00		65	412.9362508	0.008942189
1506	G2	G2F20	366	night	04:50:00		66	196.7132807	0.006511028
1507	G2	G2F20	366	night	05:00:00		67	380.7315814	0.007633909
1508	G2	G2F20	366	night	05:10:00		68	369.0616303	0.009488872
1509	G2	G2F20	366	night	05:20:00		69	339.2526345	0.011023948
1510	G2	G2F20	366	night	05:30:00		70	769.2944668	0.018653438
1511	G2	G2F20	366	night	05:40:00		71	702.9282266	0.018963511
1512	G2	G2F20	366	night	05:50:00		72	346.7243527	0.011123134
1513	G2	G2F20	366	day	06:00:00		73	317.3798165	0.009985666
1514	G2	G2F20	366	day	06:10:00		74	627.5303441	0.009314442
1515	G2	G2F20	366	day	06:20:00		75	391.5135717	0.012726361
1516	G2	G2F20	366	day	06:30:00		76	265.5925807	0.008289731
1517	G2	G2F20	366	day	06:40:00		77	561.105003	0.017268494
1518	G2	G2F20	366	day	06:50:00		78	399.1465167	0.01429348
1519	G2	G2F20	366	day	07:00:00		79	435.0790658	0.01206366
1520	G2	G2F20	366	day	07:10:00		80	442.964955	0.011946444
1521	G2	G2F20	366	day	07:20:00		81	651.4078168	0.014921401
1522	G2	G2F20	366	day	07:30:00		82	350.9977481	0.012582397
1523	G2	G2F20	366	day	07:40:00		83	789.224369	0.012930836
1524	G2	G2F20	366	day	07:50:00		84	471.8166437	0.015451724
1525	G2	G2F20	366	day	08:00:00		85	605.0970516	0.013275229
1526	G2	G2F20	366	day	08:10:00		86	1481.241021	0.016255088
1527	G2	G2F20	366	day	08:20:00		87	356.0875808	0.010701002
1528	G2	G2F20	366	day	08:30:00		88	722.0443535	0.010742116
1529	G2	G2F20	366	day	08:40:00		89	1129.712326	0.016801566
1530	G2	G2F20	366	day	08:50:00		90	491.9898424	0.012550428
1531	G2	G2F20	366	day	09:00:00		91	2268.555365	0.018211275
1532	G2	G2F20	366	day	09:10:00		92	959.6141865	0.01895612
1533	G2	G2F20	366	day	09:20:00		93	442.1181265	0.012970692
1534	G2	G2F20	366	day	09:30:00		94	973.567209	0.013802428
1535	G2	G2F20	366	day	09:40:00		95	447.7096531	0.010568062
1536	G2	G2F20	366	day	09:50:00		96	477.7634084	0.01461684
1537	G2	G2F20	366	day	10:00:00		97	321.8696326	0.010527593
1538	G2	G2F20	366	day	10:10:00		98	568.2928921	0.015753061
1539	G2	G2F20	366	day	10:20:00		99	840.199267	0.019448253
1540	G2	G2F20	366	day	10:30:00		100	568.6624623	0.014501069
1541	G2	G2F20	366	day	10:40:00		101	1023.711846	0.027807652
1542	G2	G2F20	366	day	10:50:00		102	867.8567688	0.016345649
1543	G2	G2F20	366	day	11:00:00		103	485.2858764	0.013000777
1544	G2	G2F20	366	day	11:10:00		104	833.5537665	0.021478072
1545	G2	G2F20	366	day	11:20:00		105	605.1037912	0.014540412
1546	G2	G2F20	366	day	11:30:00		106	1084.20876	0.017168572
1547	G2	G2F20	366	day	11:40:00		107	741.7624602	0.018726708
1548	G2	G2F20	366	day	11:50:00		108	3096.184236	0.013410457
1549	G2	G2F20	366	day	12:00:00		109	8219.010074	0.053299759
1550	G2	G2F20	366	day	12:10:00		110	3779.579842	0.018396428
1551	G2	G2F20	366	day	12:20:00		111	478.8101081	0.015943117
1552	G2	G2F20	366	day	12:30:00		112	673.3558587	0.016233469
1553	G2	G2F20	366	day	12:40:00		113	2139.397791	0.020144998
1554	G2	G2F20	366	day	12:50:00		114	2808.989478	0.019333146
1555	G2	G2F20	366	day	13:00:00		115	770.3692596	0.015964362
1556	G2	G2F20	366	day	13:10:00		116	685.4202295	0.017662514
1557	G2	G2F20	366	day	13:20:00		117	2685.661246	0.026258806
1558	G2	G2F20	366	day	13:30:00		118	583.1547397	0.008216428
1559	G2	G2F20	366	day	13:40:00		119	2090.81125	0.030901451
1560	G2	G2F20	366	day	13:50:00		120	1512.315171	0.025819727
1561	G2	G2F20	366	day	14:00:00		121	1640.965039	0.032473047
1562	G2	G2F20	366	day	14:10:00		122	2707.872617	0.023629355
1563	G2	G2F20	366	day	14:20:00		123	3400.303409	0.033923862
1564	G2	G2F20	366	day	14:30:00		124	1377.965668	0.02805049
1565	G2	G2F20	366	day	14:40:00		125	517.0688862	0.015356891
1566	G2	G2F20	366	day	14:50:00		126	869.8634607	0.01698236
1567	G2	G2F20	366	day	15:00:00		127	3308.8059	0.028561898
1568	G2	G2F20	366	day	15:10:00		128	1491.410369	0.02173535
1569	G2	G2F20	366	day	15:20:00		129	2811.041536	0.026923644
1570	G2	G2F20	366	day	15:30:00		130	1220.405623	0.025320587
1571	G2	G2F20	366	day	15:40:00		131	1011.851794	0.015266397
1572	G2	G2F20	366	day	15:50:00		132	1851.237246	0.021577897
1573	G2	G2F20	366	day	16:00:00		133	1261.462993	0.019051455
1574	G2	G2F20	366	day	16:10:00		134	796.5623901	0.016732019
1575	G2	G2F20	366	day	16:20:00		135	548.892399	0.014101495
1576	G2	G2F20	366	day	16:30:00		136	710.3667895	0.020699957
1577	G2	G2F20	366	day	16:40:00		137	2109.333199	0.028973818
1578	G2	G2F20	366	day	16:50:00		138	927.8422414	0.015206228
1579	G2	G2F20	366	day	17:00:00		139	1320.365681	0.017243103
1580	G2	G2F20	366	day	17:10:00		140	629.8335943	0.018031034
1581	G2	G2F20	366	day	17:20:00		141	2477.268008	0.039162146
1582	G2	G2F20	366	day	17:30:00		142	1366.710893	0.020013062
1583	G2	G2F20	366	day	17:40:00		143	709.0036884	0.021576111
1584	G2	G2F20	366	day	17:50:00		144	891.6121462	0.016717108
1585	G3	G3F21	301	night	18:00:00		1	794.1485758	0.028511125
1586	G3	G3F21	301	night	18:10:00		2	766.7566275	0.026562494
1587	G3	G3F21	301	night	18:20:00		3	905.7728511	0.031830867
1588	G3	G3F21	301	night	18:30:00		4	792.8418018	0.027476167
1589	G3	G3F21	301	night	18:40:00		5	853.4963151	0.030109255
1590	G3	G3F21	301	night	18:50:00		6	928.5346689	0.032348546
1591	G3	G3F21	301	night	19:00:00		7	692.8363748	0.024640653
1592	G3	G3F21	301	night	19:10:00		8	706.3680328	0.025190486
1593	G3	G3F21	301	night	19:20:00		9	876.8312895	0.030951538
1594	G3	G3F21	301	night	19:30:00		10	815.8910593	0.028808812
1595	G3	G3F21	301	night	19:40:00		11	750.1847993	0.026757086
1596	G3	G3F21	301	night	19:50:00		12	900.1869471	0.030398892
1597	G3	G3F21	301	night	20:00:00		13	897.0640913	0.030435642
1598	G3	G3F21	301	night	20:10:00		14	965.3080226	0.033707001
1599	G3	G3F21	301	night	20:20:00		15	1092.437172	0.035900358
1600	G3	G3F21	301	night	20:30:00		16	863.2677593	0.030424705
1601	G3	G3F21	301	night	20:40:00		17	889.6497611	0.031844718
1602	G3	G3F21	301	night	20:50:00		18	791.8941319	0.02810078
1603	G3	G3F21	301	night	21:00:00		19	769.547978	0.027384302
1604	G3	G3F21	301	night	21:10:00		20	885.7187475	0.029834929
1605	G3	G3F21	301	night	21:20:00		21	756.7604942	0.027154834
1606	G3	G3F21	301	night	21:30:00		22	625.7959765	0.022176171
1607	G3	G3F21	301	night	21:40:00		23	673.2667937	0.023706465
1608	G3	G3F21	301	night	21:50:00		24	560.7325971	0.019394175
1609	G3	G3F21	301	night	22:00:00		25	696.1317519	0.024269794
1610	G3	G3F21	301	night	22:10:00		26	651.7997522	0.023293477
1611	G3	G3F21	301	night	22:20:00		27	712.7934291	0.024708207
1612	G3	G3F21	301	night	22:30:00		28	662.9279744	0.023529678
1613	G3	G3F21	301	night	22:40:00		29	588.9607832	0.020837526
1614	G3	G3F21	301	night	22:50:00		30	641.6623064	0.021616234
1615	G3	G3F21	301	night	23:00:00		31	921.3735648	0.029379671
1616	G3	G3F21	301	night	23:10:00		32	1049.588626	0.036039123
1617	G3	G3F21	301	night	23:20:00		33	764.714953	0.023175267
1618	G3	G3F21	301	night	23:30:00		34	735.6532917	0.025261606
1619	G3	G3F21	301	night	23:40:00		35	678.7433019	0.021398308
1620	G3	G3F21	301	night	23:50:00		36	659.7751151	0.019300183
1621	G3	G3F21	301	night	00:00:00		37	878.228713	0.025950958
1622	G3	G3F21	301	night	00:10:00		38	776.6581557	0.021617342
1623	G3	G3F21	301	night	00:20:00		39	718.9300957	0.020762765
1624	G3	G3F21	301	night	00:30:00		40	537.7764724	0.016490324
1625	G3	G3F21	301	night	00:40:00		41	612.3337596	0.019956627
1626	G3	G3F21	301	night	00:50:00		42	404.6331907	0.013841791
1627	G3	G3F21	301	night	01:00:00		43	387.7132291	0.011923337
1628	G3	G3F21	301	night	01:10:00		44	244.1950417	0.008700043
1629	G3	G3F21	301	night	01:20:00		45	428.9294676	0.014467818
1630	G3	G3F21	301	night	01:30:00		46	289.2089468	0.010321199
1631	G3	G3F21	301	night	01:40:00		47	235.5553858	0.008280551
1632	G3	G3F21	301	night	01:50:00		48	293.6498485	0.009948892
1633	G3	G3F21	301	night	02:00:00		49	497.1332549	0.017326995
1634	G3	G3F21	301	night	02:10:00		50	357.9958138	0.011845101
1635	G3	G3F21	301	night	02:20:00		51	282.7831498	0.009541811
1636	G3	G3F21	301	night	02:30:00		52	332.61907	0.011609062
1637	G3	G3F21	301	night	02:40:00		53	402.4124958	0.014330497
1638	G3	G3F21	301	night	02:50:00		54	327.5515967	0.009919671
1639	G3	G3F21	301	night	03:00:00		55	439.3376738	0.009687673
1640	G3	G3F21	301	night	03:10:00		56	469.4339196	0.013459982
1641	G3	G3F21	301	night	03:20:00		57	276.0964166	0.008672167
1642	G3	G3F21	301	night	03:30:00		58	371.9323076	0.012670755
1643	G3	G3F21	301	night	03:40:00		59	402.3529236	0.013903159
1644	G3	G3F21	301	night	03:50:00		60	1285.97903	0.017932612
1645	G3	G3F21	301	night	04:00:00		61	777.0692833	0.02266185
1646	G3	G3F21	301	night	04:10:00		62	311.9768362	0.009614757
1647	G3	G3F21	301	night	04:20:00		63	453.7673106	0.015461923
1648	G3	G3F21	301	night	04:30:00		64	439.5080914	0.013214994
1649	G3	G3F21	301	night	04:40:00		65	799.0532923	0.022637807
1650	G3	G3F21	301	night	04:50:00		66	427.6503852	0.014463482
1651	G3	G3F21	301	night	05:00:00		67	331.7317407	0.011650807
1652	G3	G3F21	301	night	05:10:00		68	551.6482283	0.02064115
1653	G3	G3F21	301	night	05:20:00		69	311.3284706	0.010554941
1654	G3	G3F21	301	night	05:30:00		70	552.9542464	0.019854373
1655	G3	G3F21	301	night	05:40:00		71	572.7645258	0.019672767
1656	G3	G3F21	301	night	05:50:00		72	627.0172653	0.022073471
1657	G3	G3F21	301	day	06:00:00		73	592.6618069	0.020501792
1658	G3	G3F21	301	day	06:10:00		74	619.0047726	0.021118021
1659	G3	G3F21	301	day	06:20:00		75	898.4507815	0.031691891
1660	G3	G3F21	301	day	06:30:00		76	700.0486761	0.024965533
1661	G3	G3F21	301	day	06:40:00		77	591.9201271	0.021049933
1662	G3	G3F21	301	day	06:50:00		78	776.9059433	0.027683753
1663	G3	G3F21	301	day	07:00:00		79	804.3804239	0.028932907
1664	G3	G3F21	301	day	07:10:00		80	709.3974727	0.023588327
1665	G3	G3F21	301	day	07:20:00		81	722.9356953	0.025782272
1666	G3	G3F21	301	day	07:30:00		82	966.9134853	0.034333442
1667	G3	G3F21	301	day	07:40:00		83	895.0106477	0.031077467
1668	G3	G3F21	301	day	07:50:00		84	825.1243203	0.029123411
1669	G3	G3F21	301	day	08:00:00		85	599.7969637	0.021134213
1670	G3	G3F21	301	day	08:10:00		86	732.6973275	0.025268534
1671	G3	G3F21	301	day	08:20:00		87	955.4111662	0.031703673
1672	G3	G3F21	301	day	08:30:00		88	686.7344341	0.023788755
1673	G3	G3F21	301	day	08:40:00		89	867.4580743	0.030814023
1674	G3	G3F21	301	day	08:50:00		90	784.0777932	0.026055862
1675	G3	G3F21	301	day	09:00:00		91	608.1951066	0.021504084
1676	G3	G3F21	301	day	09:10:00		92	826.4552843	0.028447709
1677	G3	G3F21	301	day	09:20:00		93	828.2099903	0.029062061
1678	G3	G3F21	301	day	09:30:00		94	901.1347	0.031005873
1679	G3	G3F21	301	day	09:40:00		95	1024.944684	0.034230795
1680	G3	G3F21	301	day	09:50:00		96	867.4288072	0.029017676
1681	G3	G3F21	301	day	10:00:00		97	825.8050767	0.02915315
1682	G3	G3F21	301	day	10:10:00		98	737.4934126	0.025954521
1683	G3	G3F21	301	day	10:20:00		99	644.1286038	0.022667627
1684	G3	G3F21	301	day	10:30:00		100	1105.542424	0.03819624
1685	G3	G3F21	301	day	10:40:00		101	886.4713417	0.031788058
1686	G3	G3F21	301	day	10:50:00		102	996.30315	0.033548664
1687	G3	G3F21	301	day	11:00:00		103	798.5458385	0.028073555
1688	G3	G3F21	301	day	11:10:00		104	1044.184857	0.02893557
1689	G3	G3F21	301	day	11:20:00		105	774.6348286	0.026140793
1690	G3	G3F21	301	day	11:30:00		106	877.8397687	0.031141917
1691	G3	G3F21	301	day	11:40:00		107	1415.348908	0.036642168
1692	G3	G3F21	301	day	11:50:00		108	722.4812495	0.025421147
1693	G3	G3F21	301	day	12:00:00		109	785.7834029	0.027233243
1694	G3	G3F21	301	day	12:10:00		110	885.9550778	0.028515912
1695	G3	G3F21	301	day	12:20:00		111	866.971773	0.030267377
1696	G3	G3F21	301	day	12:30:00		112	1011.161206	0.034374932
1697	G3	G3F21	301	day	12:40:00		113	760.5229432	0.026439201
1698	G3	G3F21	301	day	12:50:00		114	942.9856797	0.032951072
1699	G3	G3F21	301	day	13:00:00		115	678.5077096	0.02365942
1700	G3	G3F21	301	day	13:10:00		116	1458.576863	0.034408751
1701	G3	G3F21	301	day	13:20:00		117	870.1579039	0.029902088
1702	G3	G3F21	301	day	13:30:00		118	1469.700599	0.03699676
1703	G3	G3F21	301	day	13:40:00		119	1098.116934	0.022251912
1704	G3	G3F21	301	day	13:50:00		120	1034.984409	0.03575044
1705	G3	G3F21	301	day	14:00:00		121	1099.051019	0.033211481
1706	G3	G3F21	301	day	14:10:00		122	1118.547891	0.034073076
1707	G3	G3F21	301	day	14:20:00		123	957.2390897	0.031938347
1708	G3	G3F21	301	day	14:30:00		124	970.6651414	0.034520432
1709	G3	G3F21	301	day	14:40:00		125	1761.592461	0.032502651
1710	G3	G3F21	301	day	14:50:00		126	1279.314172	0.043793352
1711	G3	G3F21	301	day	15:00:00		127	1178.270773	0.037793682
1712	G3	G3F21	301	day	15:10:00		128	1017.977597	0.03601209
1713	G3	G3F21	301	day	15:20:00		129	671.7803287	0.021670694
1714	G3	G3F21	301	day	15:30:00		130	1135.277213	0.04096895
1715	G3	G3F21	301	day	15:40:00		131	872.4639268	0.031242519
1716	G3	G3F21	301	day	15:50:00		132	818.2663793	0.027634653
1717	G3	G3F21	301	day	16:00:00		133	774.5100508	0.026180075
1718	G3	G3F21	301	day	16:10:00		134	975.4439968	0.034931593
1719	G3	G3F21	301	day	16:20:00		135	688.1481431	0.022989321
1720	G3	G3F21	301	day	16:30:00		136	808.6327338	0.028935676
1721	G3	G3F21	301	day	16:40:00		137	789.12483	0.027652172
1722	G3	G3F21	301	day	16:50:00		138	789.9159167	0.02795086
1723	G3	G3F21	301	day	17:00:00		139	1086.153409	0.036686323
1724	G3	G3F21	301	day	17:10:00		140	1046.252193	0.036731448
1725	G3	G3F21	301	day	17:20:00		141	898.4514313	0.031536326
1726	G3	G3F21	301	day	17:30:00		142	596.0560475	0.021264338
1727	G3	G3F21	301	day	17:40:00		143	594.3229937	0.020561146
1728	G3	G3F21	301	day	17:50:00		144	854.1906527	0.029009118
1729	G3	G3F34	403	night	18:00:00		1	609.5784595	0.021404985
1730	G3	G3F34	403	night	18:10:00		2	705.2234672	0.024665259
1731	G3	G3F34	403	night	18:20:00		3	712.2113039	0.025351388
1732	G3	G3F34	403	night	18:30:00		4	784.5475592	0.026884156
1733	G3	G3F34	403	night	18:40:00		5	569.0832592	0.020166773
1734	G3	G3F34	403	night	18:50:00		6	896.2863005	0.027940524
1735	G3	G3F34	403	night	19:00:00		7	1839.869827	0.053874952
1736	G3	G3F34	403	night	19:10:00		8	687.5635257	0.024009843
1737	G3	G3F34	403	night	19:20:00		9	664.9889206	0.023548279
1738	G3	G3F34	403	night	19:30:00		10	646.4668112	0.022818892
1739	G3	G3F34	403	night	19:40:00		11	613.7927913	0.021810668
1740	G3	G3F34	403	night	19:50:00		12	800.1640481	0.028110595
1741	G3	G3F34	403	night	20:00:00		13	730.6455052	0.026163455
1742	G3	G3F34	403	night	20:10:00		14	604.5585024	0.021586014
1743	G3	G3F34	403	night	20:20:00		15	740.5364536	0.025483736
1744	G3	G3F34	403	night	20:30:00		16	757.8435673	0.024770697
1745	G3	G3F34	403	night	20:40:00		17	539.0496057	0.019202039
1746	G3	G3F34	403	night	20:50:00		18	498.654508	0.017683877
1747	G3	G3F34	403	night	21:00:00		19	497.8332744	0.017928889
1748	G3	G3F34	403	night	21:10:00		20	551.3110231	0.019224328
1749	G3	G3F34	403	night	21:20:00		21	518.0785581	0.01822404
1750	G3	G3F34	403	night	21:30:00		22	685.837686	0.024245415
1751	G3	G3F34	403	night	21:40:00		23	433.1174838	0.015489135
1752	G3	G3F34	403	night	21:50:00		24	397.3712591	0.014259142
1753	G3	G3F34	403	night	22:00:00		25	574.6697878	0.020315072
1754	G3	G3F34	403	night	22:10:00		26	601.8038078	0.021196991
1755	G3	G3F34	403	night	22:20:00		27	546.2692653	0.019201067
1756	G3	G3F34	403	night	22:30:00		28	484.3952149	0.017139853
1757	G3	G3F34	403	night	22:40:00		29	408.0625335	0.014546189
1758	G3	G3F34	403	night	22:50:00		30	522.0675669	0.018491383
1759	G3	G3F34	403	night	23:00:00		31	466.8640552	0.016720405
1760	G3	G3F34	403	night	23:10:00		32	385.0323116	0.013743653
1761	G3	G3F34	403	night	23:20:00		33	556.3879627	0.019071547
1762	G3	G3F34	403	night	23:30:00		34	411.9896663	0.014647439
1763	G3	G3F34	403	night	23:40:00		35	433.8043285	0.015534327
1764	G3	G3F34	403	night	23:50:00		36	474.2253273	0.016892559
1765	G3	G3F34	403	night	00:00:00		37	406.6958394	0.014467756
1766	G3	G3F34	403	night	00:10:00		38	585.6694556	0.020853509
1767	G3	G3F34	403	night	00:20:00		39	466.7856666	0.015998624
1768	G3	G3F34	403	night	00:30:00		40	701.3156093	0.02398101
1769	G3	G3F34	403	night	00:40:00		41	688.8749279	0.024147733
1770	G3	G3F34	403	night	00:50:00		42	561.4946454	0.019827299
1771	G3	G3F34	403	night	01:00:00		43	520.7614918	0.018367112
1772	G3	G3F34	403	night	01:10:00		44	506.2335504	0.01637637
1773	G3	G3F34	403	night	01:20:00		45	567.1098918	0.01860992
1774	G3	G3F34	403	night	01:30:00		46	556.5765155	0.016663469
1775	G3	G3F34	403	night	01:40:00		47	447.0027136	0.01493627
1776	G3	G3F34	403	night	01:50:00		48	412.9411823	0.014595587
1777	G3	G3F34	403	night	02:00:00		49	376.2368721	0.013219685
1778	G3	G3F34	403	night	02:10:00		50	502.3647234	0.017336167
1779	G3	G3F34	403	night	02:20:00		51	361.798618	0.012520225
1780	G3	G3F34	403	night	02:30:00		52	380.8774495	0.012964973
1781	G3	G3F34	403	night	02:40:00		53	327.5756784	0.01158608
1782	G3	G3F34	403	night	02:50:00		54	523.7671766	0.018358011
1783	G3	G3F34	403	night	03:00:00		55	505.8195855	0.017581481
1784	G3	G3F34	403	night	03:10:00		56	645.2809159	0.022630354
1785	G3	G3F34	403	night	03:20:00		57	524.8757327	0.017993008
1786	G3	G3F34	403	night	03:30:00		58	418.620734	0.014542856
1787	G3	G3F34	403	night	03:40:00		59	466.8774448	0.01615475
1788	G3	G3F34	403	night	03:50:00		60	452.2784614	0.015182804
1789	G3	G3F34	403	night	04:00:00		61	474.1793675	0.01669673
1790	G3	G3F34	403	night	04:10:00		62	446.2531564	0.015401845
1791	G3	G3F34	403	night	04:20:00		63	412.3667007	0.014467117
1792	G3	G3F34	403	night	04:30:00		64	390.8281952	0.013457519
1793	G3	G3F34	403	night	04:40:00		65	396.462678	0.013442775
1794	G3	G3F34	403	night	04:50:00		66	317.4951148	0.011164731
1795	G3	G3F34	403	night	05:00:00		67	541.0311334	0.018836105
1796	G3	G3F34	403	night	05:10:00		68	280.6778593	0.009983534
1797	G3	G3F34	403	night	05:20:00		69	323.4566664	0.011416152
1798	G3	G3F34	403	night	05:30:00		70	347.8852546	0.012263677
1799	G3	G3F34	403	night	05:40:00		71	386.9863544	0.013625823
1800	G3	G3F34	403	night	05:50:00		72	350.7724092	0.012091777
1801	G3	G3F34	403	day	06:00:00		73	459.4551348	0.015816823
1802	G3	G3F34	403	day	06:10:00		74	526.5810692	0.018169272
1803	G3	G3F34	403	day	06:20:00		75	498.2303427	0.017702951
1804	G3	G3F34	403	day	06:30:00		76	431.9926144	0.015415002
1805	G3	G3F34	403	day	06:40:00		77	705.8135837	0.023370491
1806	G3	G3F34	403	day	06:50:00		78	381.005219	0.013596448
1807	G3	G3F34	403	day	07:00:00		79	477.6771929	0.016886554
1808	G3	G3F34	403	day	07:10:00		80	438.0366658	0.015575611
1809	G3	G3F34	403	day	07:20:00		81	578.6905549	0.018731636
1810	G3	G3F34	403	day	07:30:00		82	461.7738264	0.016473122
1811	G3	G3F34	403	day	07:40:00		83	402.1402889	0.014169826
1812	G3	G3F34	403	day	07:50:00		84	385.7216885	0.01350752
1813	G3	G3F34	403	day	08:00:00		85	340.1542816	0.011478761
1814	G3	G3F34	403	day	08:10:00		86	254.1060979	0.009003828
1815	G3	G3F34	403	day	08:20:00		87	371.5036791	0.013083044
1816	G3	G3F34	403	day	08:30:00		88	361.4066586	0.012952463
1817	G3	G3F34	403	day	08:40:00		89	312.8071882	0.011081314
1818	G3	G3F34	403	day	08:50:00		90	393.7140421	0.013321603
1819	G3	G3F34	403	day	09:00:00		91	412.9359638	0.014550653
1820	G3	G3F34	403	day	09:10:00		92	368.2106643	0.012739762
1821	G3	G3F34	403	day	09:20:00		93	478.9856065	0.01653534
1822	G3	G3F34	403	day	09:30:00		94	305.8635176	0.010856857
1823	G3	G3F34	403	day	09:40:00		95	382.8141755	0.013615042
1824	G3	G3F34	403	day	09:50:00		96	481.6940889	0.017056152
1825	G3	G3F34	403	day	10:00:00		97	424.5506691	0.014870226
1826	G3	G3F34	403	day	10:10:00		98	500.4524207	0.017396672
1827	G3	G3F34	403	day	10:20:00		99	339.6373764	0.01201867
1828	G3	G3F34	403	day	10:30:00		100	372.555551	0.012903773
1829	G3	G3F34	403	day	10:40:00		101	371.5886103	0.012972121
1830	G3	G3F34	403	day	10:50:00		102	315.8254585	0.010913299
1831	G3	G3F34	403	day	11:00:00		103	313.1134733	0.011300379
1832	G3	G3F34	403	day	11:10:00		104	328.0967372	0.011631228
1833	G3	G3F34	403	day	11:20:00		105	455.7453292	0.014870111
1834	G3	G3F34	403	day	11:30:00		106	324.0861872	0.011413802
1835	G3	G3F34	403	day	11:40:00		107	344.3737729	0.012203094
1836	G3	G3F34	403	day	11:50:00		108	325.3826206	0.011461351
1837	G3	G3F34	403	day	12:00:00		109	386.1723422	0.01359377
1838	G3	G3F34	403	day	12:10:00		110	460.3941938	0.016439479
1839	G3	G3F34	403	day	12:20:00		111	395.5544846	0.01416093
1840	G3	G3F34	403	day	12:30:00		112	347.5707376	0.012432313
1841	G3	G3F34	403	day	12:40:00		113	358.457706	0.012709556
1842	G3	G3F34	403	day	12:50:00		114	302.879753	0.010797238
1843	G3	G3F34	403	day	13:00:00		115	313.1130574	0.011122753
1844	G3	G3F34	403	day	13:10:00		116	321.0038633	0.010996333
1845	G3	G3F34	403	day	13:20:00		117	364.8759795	0.012716797
1846	G3	G3F34	403	day	13:30:00		118	342.1364664	0.012044822
1847	G3	G3F34	403	day	13:40:00		119	297.861848	0.010672155
1848	G3	G3F34	403	day	13:50:00		120	332.1747917	0.011542546
1849	G3	G3F34	403	day	14:00:00		121	464.9802458	0.016596284
1850	G3	G3F34	403	day	14:10:00		122	305.0237797	0.01076393
1851	G3	G3F34	403	day	14:20:00		123	346.9767551	0.012535168
1852	G3	G3F34	403	day	14:30:00		124	391.5650085	0.013927783
1853	G3	G3F34	403	day	14:40:00		125	395.7332697	0.013550921
1854	G3	G3F34	403	day	14:50:00		126	318.7594699	0.011167724
1855	G3	G3F34	403	day	15:00:00		127	353.326199	0.012352212
1856	G3	G3F34	403	day	15:10:00		128	352.2280092	0.012715772
1857	G3	G3F34	403	day	15:20:00		129	402.0045024	0.014391603
1858	G3	G3F34	403	day	15:30:00		130	340.2314957	0.012213903
1859	G3	G3F34	403	day	15:40:00		131	417.0245071	0.014840145
1860	G3	G3F34	403	day	15:50:00		132	1561.104595	0.043682609
1861	G3	G3F34	403	day	16:00:00		133	346.7875708	0.012368716
1862	G3	G3F34	403	day	16:10:00		134	518.6069432	0.018322863
1863	G3	G3F34	403	day	16:20:00		135	406.0363429	0.014149935
1864	G3	G3F34	403	day	16:30:00		136	415.0062896	0.014696661
1865	G3	G3F34	403	day	16:40:00		137	436.5036758	0.015376597
1866	G3	G3F34	403	day	16:50:00		138	384.8386657	0.013847942
1867	G3	G3F34	403	day	17:00:00		139	360.382925	0.012952379
1868	G3	G3F34	403	day	17:10:00		140	450.983046	0.015185981
1869	G3	G3F34	403	day	17:20:00		141	653.3089593	0.021859243
1870	G3	G3F34	403	day	17:30:00		142	453.224059	0.016224455
1871	G3	G3F34	403	day	17:40:00		143	614.6737178	0.021617579
1872	G3	G3F34	403	day	17:50:00		144	460.2819245	0.016344604
1873	G3	G3F4	407	night	18:00:00		1	773.6280539	0.02461644
1874	G3	G3F4	407	night	18:10:00		2	726.9896183	0.025490087
1875	G3	G3F4	407	night	18:20:00		3	759.2327376	0.026724206
1876	G3	G3F4	407	night	18:30:00		4	960.0644731	0.030980216
1877	G3	G3F4	407	night	18:40:00		5	660.7255416	0.023375759
1878	G3	G3F4	407	night	18:50:00		6	724.219773	0.026130505
1879	G3	G3F4	407	night	19:00:00		7	723.6910448	0.024459498
1880	G3	G3F4	407	night	19:10:00		8	653.1845045	0.023034544
1881	G3	G3F4	407	night	19:20:00		9	566.1551225	0.020105764
1882	G3	G3F4	407	night	19:30:00		10	667.6563865	0.021169705
1883	G3	G3F4	407	night	19:40:00		11	468.9799652	0.016689878
1884	G3	G3F4	407	night	19:50:00		12	705.0269696	0.02363538
1885	G3	G3F4	407	night	20:00:00		13	710.6363121	0.024534391
1886	G3	G3F4	407	night	20:10:00		14	611.4529828	0.02193501
1887	G3	G3F4	407	night	20:20:00		15	625.295955	0.022324087
1888	G3	G3F4	407	night	20:30:00		16	639.3983773	0.022571107
1889	G3	G3F4	407	night	20:40:00		17	810.7868897	0.027247265
1890	G3	G3F4	407	night	20:50:00		18	634.6479694	0.021977638
1891	G3	G3F4	407	night	21:00:00		19	537.5799806	0.019220437
1892	G3	G3F4	407	night	21:10:00		20	646.2245297	0.022785874
1893	G3	G3F4	407	night	21:20:00		21	578.3468419	0.020786363
1894	G3	G3F4	407	night	21:30:00		22	591.3062414	0.02071972
1895	G3	G3F4	407	night	21:40:00		23	704.2096816	0.023888504
1896	G3	G3F4	407	night	21:50:00		24	586.4443685	0.020580653
1897	G3	G3F4	407	night	22:00:00		25	771.0533635	0.02523376
1898	G3	G3F4	407	night	22:10:00		26	526.4951327	0.018720847
1899	G3	G3F4	407	night	22:20:00		27	527.8402788	0.018340457
1900	G3	G3F4	407	night	22:30:00		28	531.0026518	0.018566618
1901	G3	G3F4	407	night	22:40:00		29	680.5966563	0.023428529
1902	G3	G3F4	407	night	22:50:00		30	509.2547772	0.018154487
1903	G3	G3F4	407	night	23:00:00		31	443.5729684	0.015831939
1904	G3	G3F4	407	night	23:10:00		32	564.0555504	0.019448243
1905	G3	G3F4	407	night	23:20:00		33	429.8423647	0.01540493
1906	G3	G3F4	407	night	23:30:00		34	349.8706075	0.01201471
1907	G3	G3F4	407	night	23:40:00		35	408.562112	0.013954688
1908	G3	G3F4	407	night	23:50:00		36	282.4300003	0.009894374
1909	G3	G3F4	407	night	00:00:00		37	248.6295877	0.008851557
1910	G3	G3F4	407	night	00:10:00		38	402.3548799	0.014552433
1911	G3	G3F4	407	night	00:20:00		39	299.9355023	0.010457513
1912	G3	G3F4	407	night	00:30:00		40	377.2864842	0.013466465
1913	G3	G3F4	407	night	00:40:00		41	297.8064709	0.010245233
1914	G3	G3F4	407	night	00:50:00		42	287.3566648	0.009420037
1915	G3	G3F4	407	night	01:00:00		43	294.5625399	0.01031742
1916	G3	G3F4	407	night	01:10:00		44	249.5482514	0.008805986
1917	G3	G3F4	407	night	01:20:00		45	381.8126043	0.013239631
1918	G3	G3F4	407	night	01:30:00		46	402.2011555	0.014240216
1919	G3	G3F4	407	night	01:40:00		47	233.9594114	0.008089642
1920	G3	G3F4	407	night	01:50:00		48	203.182201	0.00721689
1921	G3	G3F4	407	night	02:00:00		49	188.5578193	0.00665452
1922	G3	G3F4	407	night	02:10:00		50	517.7256579	0.01403877
1923	G3	G3F4	407	night	02:20:00		51	240.2315882	0.008393013
1924	G3	G3F4	407	night	02:30:00		52	326.0635629	0.009777512
1925	G3	G3F4	407	night	02:40:00		53	762.1193823	0.027803883
1926	G3	G3F4	407	night	02:50:00		54	305.8903154	0.009765566
1927	G3	G3F4	407	night	03:00:00		55	283.5110904	0.009914777
1928	G3	G3F4	407	night	03:10:00		56	472.5776373	0.014804157
1929	G3	G3F4	407	night	03:20:00		57	462.0252937	0.014936296
1930	G3	G3F4	407	night	03:30:00		58	211.4176005	0.007295027
1931	G3	G3F4	407	night	03:40:00		59	213.5775373	0.007338853
1932	G3	G3F4	407	night	03:50:00		60	488.8641712	0.016584155
1933	G3	G3F4	407	night	04:00:00		61	327.3450247	0.011335185
1934	G3	G3F4	407	night	04:10:00		62	240.9761834	0.008493022
1935	G3	G3F4	407	night	04:20:00		63	280.9908621	0.010059249
1936	G3	G3F4	407	night	04:30:00		64	323.5738773	0.011218775
1937	G3	G3F4	407	night	04:40:00		65	369.6196062	0.012708462
1938	G3	G3F4	407	night	04:50:00		66	316.3776056	0.011206698
1939	G3	G3F4	407	night	05:00:00		67	561.482336	0.018905508
1940	G3	G3F4	407	night	05:10:00		68	382.6273174	0.013586303
1941	G3	G3F4	407	night	05:20:00		69	476.1949358	0.016837744
1942	G3	G3F4	407	night	05:30:00		70	473.4200589	0.016731799
1943	G3	G3F4	407	night	05:40:00		71	678.599577	0.024080127
1944	G3	G3F4	407	night	05:50:00		72	501.594949	0.017763164
1945	G3	G3F4	407	day	06:00:00		73	617.3601604	0.021607965
1946	G3	G3F4	407	day	06:10:00		74	613.9030659	0.022126327
1947	G3	G3F4	407	day	06:20:00		75	830.9550898	0.029920844
1948	G3	G3F4	407	day	06:30:00		76	639.4406443	0.022437182
1949	G3	G3F4	407	day	06:40:00		77	633.7059377	0.022619415
1950	G3	G3F4	407	day	06:50:00		78	665.2375341	0.023535318
1951	G3	G3F4	407	day	07:00:00		79	691.7716807	0.024189601
1952	G3	G3F4	407	day	07:10:00		80	834.2494106	0.029568091
1953	G3	G3F4	407	day	07:20:00		81	670.478013	0.023305277
1954	G3	G3F4	407	day	07:30:00		82	784.2780388	0.027483925
1955	G3	G3F4	407	day	07:40:00		83	1116.668692	0.034180098
1956	G3	G3F4	407	day	07:50:00		84	920.6465854	0.026912202
1957	G3	G3F4	407	day	08:00:00		85	749.1872718	0.026401851
1958	G3	G3F4	407	day	08:10:00		86	629.4025753	0.022048305
1959	G3	G3F4	407	day	08:20:00		87	627.4918201	0.022073531
1960	G3	G3F4	407	day	08:30:00		88	620.5658617	0.021766681
1961	G3	G3F4	407	day	08:40:00		89	915.5155134	0.026323013
1962	G3	G3F4	407	day	08:50:00		90	538.1030664	0.017486939
1963	G3	G3F4	407	day	09:00:00		91	765.903237	0.026721254
1964	G3	G3F4	407	day	09:10:00		92	982.9633754	0.032410906
1965	G3	G3F4	407	day	09:20:00		93	1396.944639	0.036481623
1966	G3	G3F4	407	day	09:30:00		94	993.2902165	0.032317809
1967	G3	G3F4	407	day	09:40:00		95	679.4925226	0.023665437
1968	G3	G3F4	407	day	09:50:00		96	857.4612892	0.026294758
1969	G3	G3F4	407	day	10:00:00		97	1031.231502	0.027009104
1970	G3	G3F4	407	day	10:10:00		98	636.9584662	0.022038761
1971	G3	G3F4	407	day	10:20:00		99	773.1927562	0.0265513
1972	G3	G3F4	407	day	10:30:00		100	1248.970424	0.027591684
1973	G3	G3F4	407	day	10:40:00		101	772.1935566	0.026670298
1974	G3	G3F4	407	day	10:50:00		102	956.2096008	0.033119591
1975	G3	G3F4	407	day	11:00:00		103	1131.185886	0.029319219
1976	G3	G3F4	407	day	11:10:00		104	772.1595858	0.02689258
1977	G3	G3F4	407	day	11:20:00		105	777.6268867	0.027480046
1978	G3	G3F4	407	day	11:30:00		106	586.7460695	0.020920442
1979	G3	G3F4	407	day	11:40:00		107	801.9538317	0.026515649
1980	G3	G3F4	407	day	11:50:00		108	873.177118	0.030718312
1981	G3	G3F4	407	day	12:00:00		109	809.3987729	0.028183375
1982	G3	G3F4	407	day	12:10:00		110	854.6509325	0.028761118
1983	G3	G3F4	407	day	12:20:00		111	919.9913027	0.032256343
1984	G3	G3F4	407	day	12:30:00		112	878.9294396	0.028997628
1985	G3	G3F4	407	day	12:40:00		113	910.9022566	0.032222477
1986	G3	G3F4	407	day	12:50:00		114	1035.870275	0.032124591
1987	G3	G3F4	407	day	13:00:00		115	886.9811528	0.032291933
1988	G3	G3F4	407	day	13:10:00		116	1224.09523	0.038272536
1989	G3	G3F4	407	day	13:20:00		117	1199.848033	0.034185305
1990	G3	G3F4	407	day	13:30:00		118	701.8669567	0.02400756
1991	G3	G3F4	407	day	13:40:00		119	973.4317025	0.033834534
1992	G3	G3F4	407	day	13:50:00		120	946.914486	0.027775312
1993	G3	G3F4	407	day	14:00:00		121	1040.131486	0.03602292
1994	G3	G3F4	407	day	14:10:00		122	883.5904918	0.025222805
1995	G3	G3F4	407	day	14:20:00		123	910.1328985	0.03107976
1996	G3	G3F4	407	day	14:30:00		124	823.618211	0.028506792
1997	G3	G3F4	407	day	14:40:00		125	969.3625832	0.030933087
1998	G3	G3F4	407	day	14:50:00		126	621.8058583	0.022286515
1999	G3	G3F4	407	day	15:00:00		127	597.6586092	0.021281007
[truncated: 1,889 more rows]

## Sheet: Behavior
rank	Group	individual	Date	Hour	Behavior	Distance(m)	Neighbor	Stratum
1	G1	Infant	2017-09-26	06:10:00	MO
2	G1	Infant	2017-09-26	06:15:00	FO	0	all			Neighbor			ACTIVITY	BUDGETS	FAMILY	GROUPS
3	G1	Infant	2017-09-26	06:20:00	MO	1	F			Female	F		counts	RE	OB	MO	FO	SO	TOTAL			counts	Age	RE	OB	MO	FO	SO	TOTAL		group %	Age	RE	OB	MO	FO	SO
4	G1	Infant	2017-09-26	06:25:00	FO	0	all			Male	M		G1	153	28	81	113	16	391			G1	Adults	124	13	44	67	14	262		G1	Adults	47.33	4.96	16.79	25.57	5.34
5	G1	Infant	2017-09-26	06:30:00	MO	0.5	J			Subadult	SA		G2	211	78	99	97	18	503				Young	29	15	37	46	2	129			Young	22.48	11.63	28.68	35.66	1.55
6	G1	Infant	2017-09-26	06:35:00	FO	2	F			Juvenile	J		G3	153	62	109	91	41	456			G2	Adults	107/125	48/61	49/71	48/60	8--11	260/328		G2	Adults	41.15	18.46	18.85	18.46	3.08
7	G1	Infant	2017-09-26	06:40:00	FO	2	F			Infant	I		G4	362	69	159	116	29	735				Young	86	17	28	37	7	175			Young	22.48	11.63	28.68	35.66	1.55
8	G1	Infant	2017-09-26	06:45:00	FO	2	F	2					G5	149	69	105	92	31	446			G3	Adults	85	27	40	37	19	208		G3	Adults	40.87	12.98	19.23	17.79	9.13
9	G1	Infant	2017-09-26	06:50:00	FO	1	FM	2					G6	125	32	100	80	29	366				Young	68	35	69	54	22	248			Young	26.72	14.17	27.53	21.86	9.72
10	G1	Infant	2017-09-26	06:55:00	FO	1	FM	3		Forest stratum			T	1153	338	653	589	164	2897			G4	Adults	236	56	118	79	18	507		G4	Adults	46.55	11.05	23.27	15.58	3.55
11	G1	Female	2017-09-26	07:00:00	FO	0	all	1		0	ground												Young	126	13	41	37	11	228			Young	55.26	5.70	17.98	16.23	4.82
12	G1	Female	2017-09-26	07:05:00	FO	0	all	1		1	0-5m		%	RE	OB	MO	FO	SO				G5	Adults	81	42	60	53	20	256		G5	Adults	31.64	16.41	23.44	20.70	7.81
13	G1	Female	2017-09-26	07:10:00	MO			1		2	5-10m		G1	39.1	7.2	20.7	28.9	4.1					Young	68	27	45	39	11	190			Young	35.79	14.21	23.68	20.53	5.79
14	G1	Female	2017-09-26	07:15:00	SO	0	M	1		3	10-15m		G2	42.0	15.5	19.7	19.3	3.6				G6	Adults	60/76	15/18	47/59	38/46	15/21	175/220		G6	Adults	31.75	7.94	24.87	24.34	11.11
15	G1	Female	2017-09-26	07:20:00	MO	0.1	M	1					G3	33.6	13.6	23.9	20.0	9.0					Young	49	14	41	34	8	146			Young	33.56	9.59	28.08	23.29	5.48
16	G1	Female	2017-09-26	07:25:00	FO			1					G4	49.3	9.4	21.6	15.8	4.0											2897
17	G1	Female	2017-09-26	07:30:00	OB			1		Behavior			G5	33.4	15.5	23.5	20.6	7.0
18	G1	Female	2017-09-26	07:35:00	OB	0	all	1		FO	foraging		G6	34.2	8.7	27.3	21.9	7.9
19	G1	Female	2017-09-26	07:40:00	RE	0	M	1		MO	moving		mean ± SD	38.6 ± 6.3	11.6 ± 3.7	22.8 ± 2.7	21.1 ± 4.4	5.9 ± 2.3
20	G1	Female	2017-09-26	07:45:00	MO	1	M	1		SO	socialising
21	G1	Female	2017-09-26	07:50:00	RE			1		RE	resting
22	G1	Female	2017-09-26	07:55:00	RE			1		OB	observing		ACTIVITY	BUDGETS	ADULT	PAIRS
23	G1	Female	2017-09-26	08:00:00	RE	0.2	MI	1					Adults	FO	MO	OB	RE	SO	total			%Female	FO	MO	OB	RE	SO
24	G1	Female	2017-09-26	08:05:00	RE	0	MI	1					G1-F	21	14	5	53	11	104			G1	20.19	13.46	4.81	50.96	10.58
25	G1	Male	2017-09-26	08:10:00	MO			1					G1-M	46	30	8	71	3	158			G2	15.49	20.42	20.42	42.25	1.41
26	G1	Male	2017-09-26	08:15:00	MO			1					G2-F	28	29	29	60	2	148			G3	31.96	13.40	9.28	40.21	5.15
27	G1	Male	2017-09-26	08:20:00	MO			1					G2-M	20	20	19	47	6	112			G4	14.34	25.90	11.16	45.02	3.59
28	G1	Male	2017-09-26	08:25:00	RE			1					G3-F	31	13	9	39	5	97			G5	18.66	21.64	14.93	39.55	5.22
29	G1	Male	2017-09-26	08:30:00	SO	0	I	1					G3-M	6	27	18	46	14	111			G6	19.81	24.53	9.43	37.74	8.49
30	G1	Male	2017-09-26	08:35:00	MO	1.5	F	1					G4-F	36	65	28	113	9	251
31	G1	Male	2017-09-26	08:40:00	MO	0.5	I	1					G4-M	43	53	28	123	9	256
32	G1	Male	2017-09-26	08:45:00	RE	0	all	1					G5-F	25	29	20	53	7	134			%Male	FO	MO	OB	RE	SO
33	G1	Male	2017-09-26	08:50:00	RE	1	I	1					G5-M	28	31	22	28	13	122			G1	29.11	18.99	5.06	44.94	1.90
34	G1	Male	2017-09-26	08:55:00	FO	0.2	J	1					G6-F	21	26	10	40	9	106			G2	17.86	17.86	16.96	41.96	5.36
35	G1	Male	2017-09-26	09:00:00	OB			1					G6-M	17	21	5	20	6	69			G3	5.41	24.32	16.22	41.44	12.61
36	G1	Male	2017-09-26	09:05:00	OB			1														G4	16.80	20.70	10.94	48.05	3.52
37	G1	Male	2017-09-26	09:10:00	RE	0	all	1					G2-subadult	12	22	13	18	3	68			G5	22.95	25.41	18.03	22.95	10.66
38	G1	Male	2017-09-26	09:15:00	RE	0	F	1					G6-subadult	8	12	3	16	6	45			G6	24.64	30.43	7.25	28.99	8.70
39	G1	Male	2017-09-26	09:20:00	FO			1
40	G1	Male	2017-09-26	13:30:00	FO	0	F	1					ACTIVITY	BUDGETS	FOREST	STRATUM
41	G1	Male	2017-09-26	13:35:00	FO	0	all	1					stratum	G1	G2	G3	G4	G5	G6	TOTAL		stratum: s1
42	G1	Male	2017-09-26	13:40:00	RE	0	J	1					s1	261	364	251	468	333	270	1947		counts									%	MO	FO	RE	OB	SO
43	G1	Male	2017-09-26	13:45:00	MO	0	I	1					s2	112	112	184	251	104	80	846		Activity	G1	G2	G3	G4	G5	G6			G1-s1	24.9	24.9	39.5	7.7	3.1
44	G1	Male	2017-09-26	13:50:00	RE	0	I	1					s3	10	27	18	6	3	4	65		MO	65	88	71	113	87	77			G1-s2+s3	10.7	35.2	41.0	6.6	6.6
45	G1	Male	2017-09-26	13:55:00	OB	0	I	1					TOTAL	383	503	453	725	440	354	2858		FO	65	63	54	49	56	47			G2-s1	24.2	17.3	36.8	18.1	3.6
46	G1	Male	2017-09-26	14:00:00	RE	0	FJ	1					%							mean ± sd		RE	103	134	87	258	115	90			G2-s2+s3	7.9	24.5	55.4	8.6	3.6
47	G1	Male	2017-09-26	14:05:00	OB	0	J	1					s1	68.1	72.4	55.4	64.6	75.7	76.3	68.75 ± 7.93		OB	20	66	20	24	49	30			G3-s1	28.3	21.5	34.7	8.0	7.6
48	G1	Male	2017-09-26	14:10:00	RE	0	all	1					s2	29.2	22.3	40.6	34.6	23.6	22.6	28.82 ± 7.49		SO	8	13	19	24	26	26			G3-s2+s3	17.3	18.3	32.7	20.8	10.9
49	G1	Male	2017-09-26	14:15:00	RE	0	F	1					s3	2.6	5.4	4.0	0.8	0.7	1.1	2.43 ± 1.94		TOTAL	261	364	251	468	333	270			G4-s1	24.1	10.5	55.1	5.1	5.1
50	G1	Infant	2017-09-26	14:20:00	RE	0	M	1																							G4-s2+s3	16.0	26.1	38.5	17.5	1.9
51	G1	Infant	2017-09-26	14:25:00	RE	0	M	1																							G5-s1	26.1	16.8	34.5	14.7	7.8
52	G1	Infant	2017-09-26	14:30:00	RE	0	all	1														stratum: s2+s3									G5-s2+s3	13.1	33.6	29.9	18.7	4.7
53	G1	Infant	2017-09-26	14:35:00	RE	0	all	1														counts									G6-s1	28.5	17.4	37.8	11.1	5.2
54	G1	Infant	2017-09-26	14:40:00	RE	0	MJ	1														Activity	G1	G2	G3	G4	G5	G6			G6-s2+s3	17.9	39.3	38.1	2.4	2.4
55	G1	Infant	2017-09-26	14:45:00	FO	1	M	1														MO	13	11	35	41	14	15
56	G1	Infant	2017-09-26	14:50:00	FO	3	all	1														FO	43	34	37	67	36	33
57	G1	Infant	2017-09-26	14:55:00	OB	0	M	1														RE	50	77	66	99	32	32
58	G1	Infant	2017-09-26	15:00:00	OB			1														OB	8	12	42	45	20	2
59	G1	Infant	2017-09-26	15:05:00	FO	0.2	M	1														SO	8	5	22	5	5	2
60	G1	Infant	2017-09-26	15:10:00	FO	0.5	M	1														TOTAL	122	139	202	257	107	84
61	G1	Infant	2017-09-26	15:15:00	FO	0.2	M	1
62	G1	Male	2017-09-26	15:20:00	RE	0	I	1
63	G1	Male	2017-09-26	15:25:00	RE	0.5	I	1
64	G1	Male	2017-09-26	15:30:00	RE	0	F	1
65	G1	Male	2017-09-26	15:35:00	MO	2	F	1					SOCIAL	DISTANCING:	DYADS	GROUPINGS	SOLO
66	G1	Male	2017-09-26	15:40:00	FO	4	F	1						tight groupings	loose groupings	dyads ≤1m	dyads >1m	total dyads	solo	TOTAL	<1m	%	>1m	%	solo	%
67	G1	Male	2017-09-26	15:45:00	RE			1					G1	58	3	180	72	252	11	324	238	73.5	75	23.1	11	3.4
68	G1	Male	2017-09-26	15:50:00	RE			1					G2	114	0	280	46	326	18	458	394	86.0	46	10.0	18	3.9
69	G1	Male	2017-09-26	15:55:00	OB	0.5	I	1					G3	51	1	291	46	337	10	399	342	85.7	47	11.8	10	2.5
70	G1	Male	2017-09-26	16:00:00	SO	0.2	I	1					G4	137	4	392	92	484	23	648	529	81.3	96	14.8	23	3.5
71	G1	Male	2017-09-26	16:05:00	FO			1					G5	42	0	237	39	276	20	338	279	82.5	39	11.5	20	5.9
72	G1	Male	2017-09-26	16:10:00	FO			3					G6	48	3	178	39	217	4	272	226	83.1	42	15.4	4	1.5
73	G1	Male	2017-09-26	16:15:00	FO			3					Total	450	11	1558	334	1892	86	2439	mean±sd	82.0 ± 4.6	mean±sd	14.4 ± 4.7	mean±sd	3.5 ± 1.5
74	G1	Female	2017-09-26	16:20:00	MO	5	I	3
75	G1	Female	2017-09-26	16:25:00	FO	0	all	3
76	G1	Female	2017-09-26	16:30:00	MO			1						group	FM	FS	FJ	FI	MS	MJ	MI	SJ	SI	JI
77	G1	Female	2017-09-26	16:35:00	FO	0	all						tight	G1	72	–	28	12	–	32	34	–	–	2
78	G1	Female	2017-09-26	16:40:00	MO			1					loose	g1	18	–	26	8	–	15	5	–	–	0
79	G1	Male	2017-09-27	06:25:00	FO			1					tight	G2	67	25	11	63	23	3	41	10	22	15
80	G1	Male	2017-09-27	06:30:00	MO	2	I	2					loose	g2	8	6	12	4	5	5	2	1	2	1
81	G1	Male	2017-09-27	06:35:00	MO	0.5	I	1					tight	G3	63	–	51	53	–	27	48	–	–	49
82	G1	Male	2017-09-27	06:40:00	MO	1	I	2					loose	g3	11	–	15	5	–	9	4	–	–	2
83	G1	Male	2017-09-27	06:45:00	FO	0.2	F	1					tight	G4	186	–	79	21	–	65	25	–	–	16
84	G1	Male	2017-09-27	06:50:00	FO	0.1	F	2					loose	g4	52	–	12	0	–	20	7	–	–	1
85	G1	Male	2017-09-27	06:55:00	FO			2					tight	G5	62	–	50	38	–	28	27	–	–	32
86	G1	Male	2017-09-27	07:00:00	FO	0.5	F	1					loose	g5	11	–	8	3	–	14	2	–	–	1
87	G1	Male	2017-09-27	07:05:00	OB			1					tight	G6	48	16	19	26	0	12	23	10	4	20
88	G1	Male	2017-09-27	07:10:00	FO			1					loose	g6	10	1	8	6	2	3	2	0	3	4
89	G1	Male	2017-09-27	07:15:00	FO	1	J	1
90	G1	Male	2017-09-27	07:20:00	OB	0	I	1
91	G1	Infant	2017-09-27	07:25:00	FO	0	M	1						F-M	F-J	F-I	M-J	M-I	J-I	subtotal	grouping	TOTAL	solo-F	solo-M	solo-I	solo-J	GRANDTOTAL
92	G1	Infant	2017-09-27	07:30:00	FO	0	M	1					G1 ≤ 1m	72	28	12	32	34	2	180	58	238	0	8	1	2	249
93	G1	Infant	2017-09-27	07:35:00	FO	1	M	1					G1 > 1m	18	26	8	15	5	0	72	3	75					75
94	G1	Infant	2017-09-27	07:40:00	FO	0	M	1						90	57	20	47	39	2	255	61	313					324
95	G1	Infant	2017-09-27	07:45:00	MO	2	F	1
96	G1	Infant	2017-09-27	07:50:00	OB	2	F	1						F-M	F-SA	F-J	F-I	M-SA	M-J	M-I	SA-J	SA-I	J-I	subtotal	grouping	TOTAL	solo-F	solo-M	solo-SA	solo-I	solo-J	GRANDTOTAL
97	G1	Infant	2017-09-27	07:55:00	MO	5	F	1					G2 ≤ 1m	67	25	11	63	23	3	41	10	22	15	280	114	394	2	5	8	3	0	412
98	G1	Infant	2017-09-27	08:00:00	MO			1					G2 > 1m	8	6	12	4	5	5	2	1	2	1	46	0	46						46
99	G1	Infant	2017-09-27	08:05:00	RE	0	M	1						75	24	23	68	28	8	43	11	24	17	326	114	440						458
100	G1	Infant	2017-09-27	08:10:00	MO	1	F	1
101	G1	Infant	2017-09-27	08:15:00	RE			1						F-M	F-J	F-I	M-J	M-I	J-I	subtotal	grouping	TOTAL	solo-F	solo-M	solo-I	solo-J	GRANDTOTAL
102	G1	Infant	2017-09-27	08:20:00	RE			1					G3 ≤ 1m	63	51	53	27	48	49	291	51	342	0	9	1	0	352
103	G1	Female	2017-09-27	08:25:00	RE			1					G3 > 1m	11	15	5	9	4	2	46	1	47					47
104	G1	Female	2017-09-27	08:30:00	RE			1						74	66	58	35	52	51	337	52	389					399
105	G1	Female	2017-09-27	08:35:00	RE			1
106	G1	Female	2017-09-27	08:40:00	RE			1						F-M	F-J	F-I	M-J	M-I	J-I	subtotal	grouping	TOTAL	solo-F	solo-M	solo-I	solo-J	GRANDTOTAL
107	G1	Female	2017-09-27	08:45:00	RE			1					G4 ≤ 1m	186	79	21	65	25	16	392	137	529	3	12	0	8	552
108	G1	Female	2017-09-27	08:50:00	RE			1					G4 > 1m	52	12	0	20	7	1	92	4	96					96
109	G1	Female	2017-09-27	08:55:00	RE			1						239	95	22	85	32	17	484	141	628					648
110	G1	Female	2017-09-27	09:00:00	RE			1
111	G1	Female	2017-09-27	09:05:00	RE			1						F-M	F-J	F-I	M-J	M-I	J-I	subtotal	grouping	TOTAL	solo-F	solo-M	solo-I	solo-J	GRANDTOTAL
112	G1	Female	2017-09-27	09:10:00	RE			1					G5 ≤ 1m	62	50	38	28	27	32	237	42	279	17	3	0	0	299
113	G1	Female	2017-09-27	09:15:00	RE			1					G5 > 1m	11	8	3	14	2	1	39	0	39					39
114	G1	Female	2017-09-27	09:20:00	RE			1						73	58	41	42	29	32	276	42	318					338
115	G1	Male	2017-09-27	09:25:00	RE			1
116	G1	Male	2017-09-27	09:30:00	RE			1					Proximity	F-M	F-SA	F-J	F-I	M-SA	M-J	M-I	SA-J	SA-I	J-I	subtotal	grouping	TOTAL	solo-F	solo-M	solo-SA	solo-I	solo-J	GRANDTOTAL
117	G1	Male	2017-09-27	09:35:00	RE			1					G6 ≤ 1m	48	16	19	26	0	12	23	10	4	20	178	48	226	1	1	0	2	0	230
118	G1	Male	2017-09-27	09:40:00	RE			1					G6 > 1m	10	1	8	6	2	3	2	0	3	4	39	3	42						42
119	G1	Male	2017-09-27	09:45:00	RE			1						58	17	26	32	2	15	25	10	7	24	217	51	268						272
120	G1	Male	2017-09-27	09:50:00	RE			1
121	G1	Male	2017-09-27	09:55:00	RE			1
122	G1	Male	2017-09-27	10:00:00	RE			1					DISTANCE	REGULATION	ADULT	YOUNG
123	G1	Male	2017-09-27	10:05:00	RE			1					group	distance	Adult	Young	count	total	%
124	G1	Male	2017-09-27	10:10:00	RE			1					G1	close	F	J	28	238	11.8
125	G1	Male	2017-09-27	10:15:00	RE			1					G1	far	F	J	26	75	34.7
126	G1	Male	2017-09-27	10:20:00	RE			1					G2	close	F	J	11	394	2.8
127	G1	Female	2017-09-27	11:40:00	FO	0.5	M	1					G2	far	F	J	12	46	26.1
128	G1	Female	2017-09-27	11:45:00	SO	0.5	I	1					G3	close	F	J	51	342	14.9
129	G1	Female	2017-09-27	11:50:00	FO	0	all	1					G3	far	F	J	15	47	31.9
130	G1	Female	2017-09-27	11:55:00	FO	0	all	1					G4	close	F	J	79	529	14.9
131	G1	Female	2017-09-27	12:00:00	RE	0	all	1					G4	far	F	J	12	96	12.5
132	G1	Female	2017-09-27	12:05:00	RE	0	all	1					G5	close	F	J	50	279	17.9
133	G1	Female	2017-09-27	12:10:00	RE	0	all	1					G5	far	F	J	8	39	20.5
134	G1	Female	2017-09-27	12:15:00	RE	0	all	1					G6	close	F	J	19	226	8.4
135	G1	Female	2017-09-27	12:20:00	RE	0	all	1					G6	far	F	J	8	42	19.1
136	G1	Female	2017-09-27	12:25:00	RE	0	I	1					G1	close	F	I	12	238	5.0
137	G1	Female	2017-09-27	12:30:00	RE	0.1	I	1					G1	far	F	I	8	75	10.7
138	G1	Female	2017-09-27	12:35:00	RE	6	all	1					G2	close	F	I	63	394	16.1
139	G1	Male	2017-09-27	12:40:00	MO	2	I	1					G2	far	F	I	4	46	8.7
140	G1	Male	2017-09-27	12:45:00	RE	0.2	J	1					G3	close	F	I	53	342	15.5
141	G1	Male	2017-09-27	12:50:00	RE	0.2	J	1					G3	far	F	I	5	47	10.6
142	G1	Male	2017-09-27	12:55:00	RE	0.2	J	1					G4	close	F	I	21	529	4.0
143	G1	Male	2017-09-27	13:00:00	RE	0.2	J	1					G4	far	F	I	0	96	0.0
144	G1	Male	2017-09-27	13:05:00	RE	0.2	J	1					G5	close	F	I	38	279	13.6
145	G1	Male	2017-09-27	13:10:00	RE	0.1	F	1					G5	far	F	I	3	39	7.7
146	G1	Male	2017-09-27	13:15:00	RE	0.2	J	1					G6	close	F	I	26	226	11.5
147	G1	Male	2017-09-27	13:20:00	RE	0.1	JI	1					G6	far	F	I	6	42	14.3
148	G1	Male	2017-09-27	13:25:00	RE	0	F	1					G1	close	M	J	32	238	13.5
149	G1	Male	2017-09-27	13:30:00	RE	1	F	1					G1	far	M	J	15	75	20.0
150	G1	Male	2017-09-27	13:35:00	RE	0	I	1					G2	close	M	J	3	394	0.8
151	G1	Male	2017-09-27	13:40:00	RE	1	I	1					G2	far	M	J	5	46	10.9
152	G1	Male	2017-09-27	13:45:00	RE	0.2	all	1					G3	close	M	J	27	342	7.9
153	G1	Male	2017-09-27	13:50:00	MO	2	F	1					G3	far	M	J	9	47	19.2
154	G1	Male	2017-09-27	13:55:00	FO	0.1	all	1					G4	close	M	J	65	529	12.3
155	G1	Male	2017-09-27	14:00:00	RE	0	F	1					G4	far	M	J	20	96	20.8
156	G1	Male	2017-09-27	14:05:00	OB	7	all	1					G5	close	M	J	28	279	10.1
157	G1	Male	2017-09-27	14:10:00	FO	2	I	1					G5	far	M	J	14	39	35.9
158	G1	Male	2017-09-27	14:15:00	RE	2	I	1					G6	close	M	J	12	226	5.3
159	G1	Male	2017-09-27	14:20:00	RE	2	F	1					G6	far	M	J	3	42	7.1
160	G1	Male	2017-09-27	14:25:00	FO	1.5	F	1					G1	close	M	I	34	238	14.3
161	G1	Male	2017-09-27	14:30:00	RE	1.5	I	1					G1	far	M	I	5	75	6.7
162	G1	Male	2017-09-27	14:35:00	RE			1					G2	close	M	I	41	394	10.5
163	G1	Male	2017-09-27	14:40:00	MO	3	J	1					G2	far	M	I	2	46	4.4
164	G1	Infant	2017-09-27	14:45:00	MO	0.5	M	1					G3	close	M	I	48	342	14.0
165	G1	Infant	2017-09-27	14:50:00	FO	4	F	1					G3	far	M	I	4	47	8.5
166	G1	Infant	2017-09-27	14:55:00	RE	0	M	1					G4	close	M	I	25	529	4.7
167	G1	Infant	2017-09-27	15:00:00	RE			1					G4	far	M	I	7	96	7.3
168	G1	Infant	2017-09-27	15:05:00	SO	0.5	M	1					G5	close	M	I	27	279	9.7
169	G1	Infant	2017-09-27	15:10:00	MO			1					G5	far	M	I	2	39	5.1
170	G1	Infant	2017-09-27	15:15:00	RE			3					G6	close	M	I	23	226	10.2
171	G1	Infant	2017-09-27	15:20:00	RE			3					G6	far	M	I	2	42	4.8
172	G1	Infant	2017-09-27	15:25:00	FO			3
173	G1	Male	2017-11-20	16:00:00	FO	2	J	2
174	G1	Male	2017-11-20	16:05:00	FO	2	J	2
175	G1	Male	2017-11-20	16:10:00	FO	2	J	2
176	G1	Male	2017-11-20	16:15:00	FO	1	F	2
177	G1	Male	2017-11-20	16:20:00	FO	1	F	2
178	G1	Male	2017-11-20	16:25:00	FO	2	F	2
179	G1	Male	2017-11-20	16:30:00	MO	1	F	1
180	G1	Male	2017-11-20	16:35:00	FO	2	J	1
181	G1	Male	2017-11-20	16:40:00	FO	0	F	1
182	G1	Male	2017-11-20	16:45:00	MO	1	FJ	1
183	G1	Male	2017-11-20	16:50:00	FO	2	F	1
184	G1	Male	2017-11-20	16:55:00	FO	2	F	1
185	G1	Juvenile	2017-11-20	17:00:00	MO	1	F	1
186	G1	Juvenile	2017-11-20	17:05:00	MO	1	F	1
187	G1	Juvenile	2017-11-20	17:10:00	FO	1	M	1
188	G1	Juvenile	2017-11-20	17:15:00	FO	0.5	M	1
189	G1	Juvenile	2017-11-20	17:20:00	FO	0.2	M	1
190	G1	Juvenile	2017-11-20	17:25:00	FO	0.2	M	1
191	G1	Juvenile	2017-11-20	17:30:00	FO	0.2	M	1
192	G1	Juvenile	2017-11-20	17:35:00	FO	0.2	M	1
193	G1	Juvenile	2017-11-20	17:40:00	RE	3	F	1
194	G1	Juvenile	2017-11-20	17:45:00	MO	1	F	1
195	G1	Juvenile	2017-11-20	17:50:00	MO	1	F	1
196	G1	Female	2017-11-21	05:50:00	FO	1	M	2
197	G1	Female	2017-11-21	05:55:00	FO	1	M	2
198	G1	Female	2017-11-21	06:00:00	FO	1	M	2
199	G1	Female	2017-11-21	06:05:00	FO	1	M	2
200	G1	Female	2017-11-21	06:10:00	FO	2	J	1
201	G1	Female	2017-11-21	06:15:00	MO			2
202	G1	Female	2017-11-21	06:20:00	FO	1	I	1
203	G1	Female	2017-11-21	06:25:00	MO	1	M	1
204	G1	Female	2017-11-21	06:30:00	FO	1	I	1
205	G1	Female	2017-11-21	06:35:00	FO	1	I	1
206	G1	Female	2017-11-21	06:40:00	FO			1
207	G1	Female	2017-11-21	06:45:00	MO	0.5	M	1
208	G1	Juvenile	2017-11-21	06:50:00	FO			3
209	G1	Juvenile	2017-11-21	06:55:00	FO	2	F	2
210	G1	Juvenile	2017-11-21	07:00:00	RE	3	F	2
211	G1	Juvenile	2017-11-21	07:05:00	MO	2	F	1
212	G1	Juvenile	2017-11-21	07:10:00	FO	1	F	3
213	G1	Juvenile	2017-11-21	07:15:00	MO			1
214	G1	Juvenile	2017-11-21	07:20:00	MO			1
215	G1	Juvenile	2017-11-21	07:25:00	MO			1
216	G1	Juvenile	2017-11-21	07:30:00	MO			1
217	G1	Juvenile	2017-11-21	07:35:00	MO			1
218	G1	Juvenile	2017-11-21	07:40:00	MO			1
219	G1	Juvenile	2017-11-21	07:45:00	MO			1
220	G1	Juvenile	2017-11-21	07:50:00	MO			1
221	G1	Juvenile	2017-11-21	07:55:00	MO			1
222	G1	Juvenile	2017-11-21	08:00:00	MO			1
223	G1	Juvenile	2017-12-04	14:30:00	FO	0.5	M	2
224	G1	Juvenile	2017-12-04	14:35:00	MO	0.5	F	1
225	G1	Juvenile	2017-12-04	14:40:00	SO	0.5	FM	2
226	G1	Juvenile	2017-12-04	14:45:00	OB	0.5	FM	2
227	G1	Juvenile	2017-12-04	14:50:00	OB	0.5	FM	2
228	G1	Juvenile	2017-12-04	14:55:00	OB	0.5	FM	2
229	G1	Juvenile	2017-12-04	15:00:00	FO	3	F	2
230	G1	Juvenile	2017-12-04	15:05:00	FO	3	F	2
231	G1	Juvenile	2017-12-04	15:10:00	FO	3	F	2
232	G1	Juvenile	2017-12-04	15:15:00	OB	3	F	2
233	G1	Juvenile	2017-12-04	15:20:00	OB	3	F	2
234	G1	Juvenile	2017-12-04	15:25:00	OB	3	F	2
235	G1	Juvenile	2017-12-04	15:30:00	OB	3	F	2
236	G1	Female	2017-12-04	15:35:00	FO	0	M	2
237	G1	Female	2017-12-04	15:40:00	FO	0	M	1
238	G1	Female	2017-12-04	15:45:00	OB	5	M	1
239	G1	Female	2017-12-04	15:50:00	SO	0	M	1
240	G1	Female	2017-12-04	15:55:00	SO	0	M	1
241	G1	Female	2017-12-04	16:00:00	SO	0	M	1
242	G1	Female	2017-12-04	16:05:00	OB	5	J	1
243	G1	Female	2017-12-04	16:10:00	MO	3	J	1
244	G1	Female	2017-12-04	16:15:00	MO	0.5	J	1
245	G1	Female	2017-12-04	16:20:00	OB	1	M	1
246	G1	Female	2017-12-04	16:25:00	MO	1	M	1
247	G1	Female	2017-12-04	16:30:00	FO	2	M	1
248	G1	Male	2017-12-04	16:35:00	FO	2	F	1
249	G1	Male	2017-12-04	16:40:00	FO	2	F	1
250	G1	Male	2017-12-04	16:45:00	FO	2	F	1
251	G1	Male	2017-12-04	16:50:00	RE	1	J	2
252	G1	Male	2017-12-04	16:55:00	MO			2
253	G1	Male	2017-12-04	17:00:00	FO	4	F	2
254	G1	Male	2017-12-04	17:05:00	MO	1	F	2
255	G1	Male	2017-12-04	17:10:00	FO	3	F	2
256	G1	Male	2017-12-04	17:15:00	MO	1	F	2
257	G1	Male	2017-12-04	17:20:00	MO	1	F	1
258	G1	Male	2017-12-04	17:25:00	FO	1	F	1
259	G1	Male	2017-12-04	17:30:00	MO	1	F	1
260	G1	Male	2017-12-04	17:35:00	FO	1	J	1
261	G1	Male	2017-12-04	17:40:00	FO	1	J	2
262	G1	Male	2017-12-04	17:45:00	FO	3	J	2
263	G1	Juvenile	2017-12-04	17:50:00	MO	0.5	M	2
264	G1	Juvenile	2017-12-04	17:55:00	FO	2	F	2
265	G1	Juvenile	2017-12-04	18:00:00	FO	2	F	2
266	G1	Juvenile	2017-12-04	18:05:00	MO	1	F	1
267	G1	Juvenile	2017-12-04	18:10:00	MO	1	F	1
268	G1	Juvenile	2017-12-04	18:15:00	FO	1	F	1
269	G1	Juvenile	2017-12-04	18:20:00	FO	1	F	1
270	G1	Juvenile	2017-12-04	18:25:00	FO	0.5	M	1
271	G1	Juvenile	2017-12-04	18:30:00	MO	0.5	M	1
272	G1	Juvenile	2017-12-04	18:35:00	MO	0.5	M	1
273	G1	Juvenile	2017-12-05	06:00:00	FO	1	F	1
274	G1	Juvenile	2017-12-05	06:05:00	FO	3	F	1
275	G1	Juvenile	2017-12-05	06:10:00	FO	2	F	1
276	G1	Juvenile	2017-12-05	06:15:00	OB	0.2	F	1
277	G1	Juvenile	2017-12-05	06:20:00	MO	4	F	1
278	G1	Juvenile	2017-12-05	06:25:00	OB	2	F	1
279	G1	Juvenile	2017-12-05	06:30:00	OB	3	F	1
280	G1	Juvenile	2017-12-05	06:35:00	FO	3	F	1
281	G1	Juvenile	2017-12-05	06:40:00	FO	2	F	1
282	G1	Juvenile	2017-12-05	06:45:00	RE	1	F	1
283	G1	Juvenile	2017-12-05	06:50:00	OB	solo	solo	1
284	G1	Juvenile	2017-12-05	06:55:00	RE	2	F	1
285	G1	Male	2017-12-05	07:00:00	RE	2	J	1
286	G1	Male	2017-12-05	07:05:00	RE	2	J	2
287	G1	Male	2017-12-05	07:10:00	RE	2	J	2
288	G1	Male	2017-12-05	07:15:00	RE	2	J	2
289	G1	Male	2017-12-05	07:20:00	RE	2	J	2
290	G1	Male	2017-12-05	07:25:00	RE	2	J	2
291	G1	Male	2017-12-05	07:30:00	RE	2	J	2
292	G1	Male	2017-12-05	07:35:00	FO	1	F	2
293	G1	Male	2017-12-05	07:40:00	SO	3	J	2
294	G1	Male	2017-12-05	07:45:00	MO			2
295	G1	Male	2017-12-05	07:50:00	MO	1	F	2
296	G1	Male	2017-12-05	07:55:00	MO	1	F	2
297	G1	Female	2017-12-05	10:00:00	FO	0	M	2
298	G1	Female	2017-12-05	10:05:00	RE	0	all	2
299	G1	Female	2017-12-05	10:10:00	RE	0	all	2
300	G1	Female	2017-12-05	10:15:00	RE	0	all	2
301	G1	Female	2017-12-05	10:20:00	RE	0	all	2
302	G1	Female	2017-12-05	10:25:00	RE	0	all	2
303	G1	Female	2017-12-05	10:30:00	RE	0	all	2
304	G1	Female	2017-12-05	10:35:00	RE	0	all	1
305	G1	Female	2017-12-05	10:40:00	RE	0	all	2
306	G1	Female	2017-12-05	10:45:00	RE	0	all	2
307	G1	Female	2017-12-05	10:50:00	RE	0	all	2
308	G1	Female	2017-12-05	10:55:00	RE	0	all	2
309	G1	Male	2017-12-05	11:00:00	RE	0	all	2
310	G1	Male	2017-12-05	11:05:00	RE	0	all	2
311	G1	Male	2017-12-05	11:10:00	RE	0	all	2
312	G1	Male	2017-12-05	11:15:00	RE	0	all	2
313	G1	Male	2017-12-05	11:20:00	RE	0	all	2
314	G1	Male	2017-12-05	11:25:00	RE	0	all	2
315	G1	Male	2017-12-05	11:30:00	RE	0	all	2
316	G1	Male	2017-12-05	11:35:00	RE	0	all	2
317	G1	Male	2017-12-05	11:40:00	RE	0	all	2
318	G1	Male	2017-12-05	11:45:00	RE	0	all	2
319	G1	Male	2017-12-05	11:50:00	RE	0	all	2
320	G1	Male	2017-12-05	11:55:00	RE	0	all	2
321	G1	Juvenile	2017-12-05	12:00:00	RE	0	all	2
322	G1	Juvenile	2017-12-05	12:05:00	RE	0	all	2
323	G1	Juvenile	2017-12-05	12:10:00	RE	0	all	2
324	G1	Juvenile	2017-12-05	12:15:00	RE	0	all	2
325	G1	Juvenile	2017-12-05	12:20:00	RE	0	all	2
326	G1	Juvenile	2017-12-05	12:25:00	RE	0	all	2
327	G1	Juvenile	2017-12-05	12:30:00	RE	0	all	2
328	G1	Juvenile	2017-12-05	12:35:00	RE	0	all	2
329	G1	Juvenile	2017-12-05	12:40:00	RE	0	all	2
330	G1	Juvenile	2017-12-05	12:45:00	RE	0	all	2
331	G1	Juvenile	2017-12-05	12:50:00	RE	0	all	2
332	G1	Juvenile	2017-12-05	12:55:00	RE	0	all	2
333	G1	Juvenile	2017-12-05	13:00:00	RE	0	all	2
334	G1	Female	2018-01-13	05:55:00	SO			2
335	G1	Female	2018-01-13	06:00:00	SO			2
336	G1	Female	2018-01-13	06:05:00	SO			2
337	G1	Female	2018-01-13	06:10:00	SO			2
338	G1	Female	2018-01-13	06:15:00	SO			2
339	G1	Female	2018-01-13	06:20:00	MO	2	J	2
340	G1	Female	2018-01-13	06:25:00	SO			2
341	G1	Female	2018-01-13	06:30:00	RE	1	M	2
342	G1	Female	2018-01-13	06:35:00	RE	1	M	2
343	G1	Female	2018-01-13	06:40:00	RE	1	M	2
344	G1	Female	2018-01-13	06:45:00	RE	1	M	2
345	G1	Female	2018-01-13	06:50:00	RE	3	M	2
346	G1	Female	2018-01-13	06:55:00	RE	solo	solo	1
347	G1	Male	2018-01-13	07:00:00	MO	0.5	F	1
348	G1	Male	2018-01-13	07:05:00	MO	1	F	1
349	G1	Male	2018-01-13	07:10:00	FO	2	J	2
350	G1	Male	2018-01-13	07:15:00	FO	solo	solo	2
351	G1	Male	2018-01-13	07:20:00	FO	solo	solo	2
352	G1	Male	2018-01-13	07:25:00	FO	solo	solo	2
353	G1	Male	2018-01-13	07:30:00	FO	solo	solo	2
354	G1	Male	2018-01-13	07:35:00	FO	solo	solo	2
355	G1	Male	2018-01-13	07:40:00	FO	solo	solo	2
356	G1	Male	2018-01-13	07:45:00	FO	solo	solo	2
357	G1	Male	2018-01-13	07:50:00	MO	solo	solo	2
358	G1	Juvenile	2018-01-13	07:55:00	OB	0	F	2
359	G1	Juvenile	2018-01-13	08:00:00	FO	1	F	1
360	G1	Juvenile	2018-01-13	08:05:00	FO	solo	solo	1
361	G1	Juvenile	2018-01-13	08:10:00	FO	0.5	M	1
362	G1	Juvenile	2018-01-13	08:15:00	MO	1	F	1
363	G1	Juvenile	2018-01-13	08:20:00	MO	1	F	1
364	G1	Juvenile	2018-01-13	08:25:00	FO	1	F	1
365	G1	Juvenile	2018-01-13	08:30:00	FO	1	F	1
366	G1	Juvenile	2018-01-13	08:35:00	MO	1	F	1
367	G1	Juvenile	2018-01-13	08:40:00	MO	1	F	1
368	G1	Juvenile	2018-01-13	08:45:00	MO	1	F	1
369	G1	Juvenile	2018-01-13	08:50:00	MO	1	F	1
370	G1	Female	2018-01-13	08:55:00	MO	2	J	1
371	G1	Female	2018-01-13	09:00:00	RE	1	M	1
372	G1	Female	2018-01-13	09:05:00	RE	1	M	1
373	G1	Female	2018-01-13	09:10:00	RE	0.5	M	1
374	G1	Female	2018-01-13	09:15:00	RE	0	M	1
375	G1	Female	2018-01-13	09:20:00	RE	0	M	1
376	G1	Female	2018-01-13	09:25:00	RE	0	M	1
377	G1	Female	2018-01-13	09:30:00	RE	0	M	1
378	G1	Female	2018-01-13	09:35:00	RE	0	M	1
379	G1	Female	2018-01-13	09:40:00	RE	0	M	1
380	G1	Female	2018-01-13	09:45:00	RE	0	M	1
381	G1	Female	2018-01-13	09:50:00	RE	0	M	1
382	G1	Male	2018-01-13	09:55:00	RE	0	F	1
383	G1	Male	2018-01-13	10:00:00	RE	0	F	1
384	G1	Male	2018-01-13	10:05:00	RE	0	F	1
385	G1	Male	2018-01-13	10:10:00	MO	1	F	1
386	G1	Male	2018-01-13	10:15:00	MO	1	F	1
387	G1	Male	2018-01-13	10:20:00	MO	1	F	1
388	G1	Male	2018-01-13	10:25:00	RE	0.5	F	1
389	G1	Male	2018-01-13	10:30:00	RE	0.5	F	1
390	G1	Male	2018-01-13	10:35:00	RE	0.5	F	1
391	G1	Male	2018-01-13	10:40:00	MO	2	F	1
392	G2	Female	2017-09-29	06:55:00	MO	1	I	1
393	G2	Female	2017-09-29	07:00:00	MO	1	I	1
394	G2	Female	2017-09-29	07:05:00	MO	1	I	1
395	G2	Female	2017-09-29	07:10:00	SO	0.5	M	1
396	G2	Female	2017-09-29	07:15:00	OB	1	M	1
397	G2	Female	2017-09-29	07:20:00	OB	0	M	1
398	G2	Female	2017-09-29	07:25:00	OB	0.1	M	1
399	G2	Female	2017-09-29	07:30:00	RE	0	all	1
400	G2	Female	2017-09-29	07:35:00	RE	0.2	SA	1
401	G2	Female	2017-09-29	07:40:00	OB	0.5	SA	1
402	G2	Female	2017-09-29	07:45:00	MO	0.5	SA	1
403	G2	Female	2017-09-29	07:50:00	MO	0.5	M	1
404	G2	Infant	2017-09-29	07:55:00	MO			1
405	G2	Infant	2017-09-29	08:00:00	OB	0	F	2
406	G2	Infant	2017-09-29	08:05:00	MO			1
407	G2	Infant	2017-09-29	08:10:00	MO			1
408	G2	Infant	2017-09-29	08:15:00	RE	0	J	1
409	G2	Infant	2017-09-29	08:20:00	RE	0	all	1
410	G2	Infant	2017-09-29	08:25:00	RE	0	FM	1
411	G2	Infant	2017-09-29	08:30:00	RE	0	FM	1
412	G2	Infant	2017-09-29	08:35:00	RE	0	FM	1
413	G2	Infant	2017-09-29	08:40:00	RE	0	all	1
414	G2	Infant	2017-09-29	08:45:00	SO	0.5	M	1
415	G2	Infant	2017-09-29	08:50:00	RE			1
416	G2	Juvenile	2017-09-29	08:55:00	RE	0.5	FSA	1
417	G2	Juvenile	2017-09-29	09:00:00	RE	0	SA	1
418	G2	Juvenile	2017-09-29	09:05:00	RE	1	I	1
419	G2	Juvenile	2017-09-29	09:10:00	MO	0.2	SA	1
420	G2	Juvenile	2017-09-29	09:15:00	MO			1
421	G2	Juvenile	2017-09-29	09:20:00	FO	0.5	I	2
422	G2	Juvenile	2017-09-29	09:25:00	FO			2
423	G2	Juvenile	2017-09-29	09:30:00	FO			2
424	G2	Juvenile	2017-09-29	09:35:00	FO	3	M	3
425	G2	Juvenile	2017-09-29	09:40:00	MO	1	M	2
426	G2	Juvenile	2017-09-29	09:45:00	RE			2
427	G2	Juvenile	2017-09-29	09:50:00	RE			2
428	G2	Juvenile	2017-09-29	09:55:00	OB	0.2	F	1
429	G2	Male	2017-09-29	10:00:00	RE			1
430	G2	Male	2017-09-29	10:05:00	RE			1
431	G2	Male	2017-09-29	10:10:00	MO	0.2	SA	1
432	G2	Male	2017-09-29	10:15:00	OB	0.5	SA	1
433	G2	Male	2017-09-29	10:20:00	RE	0	all	1
434	G2	Male	2017-09-29	10:25:00	RE	0	all	1
435	G2	Infant	2017-10-10	16:50:00	FO	1	SA	3
436	G2	Infant	2017-10-10	16:55:00	FO	1	SA	3
437	G2	Infant	2017-10-10	17:00:00	FO	1	SA	3
438	G2	Infant	2017-10-10	17:05:00	FO	1	SA	3
439	G2	Infant	2017-10-10	17:10:00	MO			2
440	G2	Infant	2017-10-10	17:15:00	MO			1
441	G2	Infant	2017-10-10	17:20:00	MO			1
442	G2	Infant	2017-10-10	17:25:00	MO	1	J	1
443	G2	Infant	2017-10-10	17:30:00	FO	1	J	1
444	G2	Infant	2017-10-10	17:35:00	MO	2	J	1
445	G2	Infant	2017-10-10	17:40:00	OB	3	M	2
446	G2	Infant	2017-10-10	17:45:00	OB	3	M	2
447	G2	Subadult	2017-10-10	17:50:00	SO	1	F	2
448	G2	Subadult	2017-10-10	17:55:00	OB	1	F	2
449	G2	Subadult	2017-10-10	18:00:00	OB	0	FM	2
450	G2	Subadult	2017-10-10	18:05:00	OB	0	FM	2
451	G2	Subadult	2017-10-10	18:10:00	OB	0	all	2
452	G2	Subadult	2017-10-10	18:15:00	RE	0	all	2
453	G2	Male	2017-10-11	06:15:00	OB	1	F	1
454	G2	Male	2017-10-11	06:20:00	RE	1	SA	1
455	G2	Male	2017-10-11	06:25:00	RE	0	F	1
456	G2	Male	2017-10-11	06:30:00	RE	0	F	1
457	G2	Male	2017-10-11	06:35:00	RE	0	F	1
458	G2	Male	2017-10-11	06:40:00	MO			1
459	G2	Male	2017-10-11	06:45:00	MO			2
460	G2	Male	2017-10-11	06:50:00	SO	0	F	2
461	G2	Male	2017-10-11	06:55:00	RE			2
462	G2	Subadult	2017-10-11	07:00:00	MO	2	F	1
463	G2	Subadult	2017-10-11	07:05:00	MO	2	F	1
464	G2	Subadult	2017-10-11	07:10:00	MO	2	F	1
465	G2	Subadult	2017-10-11	07:15:00	RE	solo	solo	1
466	G2	Subadult	2017-10-11	07:20:00	RE	solo	solo	1
467	G2	Subadult	2017-10-11	07:25:00	FO	1	J	1
468	G2	Subadult	2017-10-11	07:30:00	FO	solo	solo	1
469	G2	Subadult	2017-10-11	07:35:00	MO			1
470	G2	Subadult	2017-10-11	07:40:00	MO			1
471	G2	Subadult	2017-10-11	07:45:00	MO			1
472	G2	Subadult	2017-10-11	07:50:00	MO	1	F	1
473	G2	Subadult	2017-10-11	07:55:00	MO	solo	solo	1
474	G2	Subadult	2017-10-11	08:00:00	RE	1	J	1
475	G2	Subadult	2017-10-11	08:05:00	RE	1	J	1
476	G2	Subadult	2017-10-11	08:10:00	RE	1	J	1
477	G2	Female	2017-10-11	08:15:00	RE	1	J	1
478	G2	Female	2017-10-11	08:20:00	MO	1	SA	1
479	G2	Female	2017-10-11	08:25:00	RE	2	M	1
480	G2	Female	2017-10-11	08:30:00	RE			1
481	G2	Female	2017-10-11	08:35:00	RE	1	M	1
482	G2	Female	2017-10-11	08:40:00	MO	0.2	M	1
483	G2	Female	2017-10-11	08:45:00	MO	0.2	M	1
484	G2	Female	2017-10-11	08:50:00	MO	0.2	M	1
485	G2	Female	2017-10-11	08:55:00	MO	0.2	M	1
486	G2	Female	2017-10-11	09:00:00	MO	0.2	M	1
487	G2	Infant	2017-10-11	09:05:00	RE	0.2	FM	1
488	G2	Infant	2017-10-11	09:10:00	RE	0.2	FM	1
489	G2	Infant	2017-10-11	09:15:00	RE	0.2	FM	1
490	G2	Infant	2017-10-11	09:20:00	RE	0.2	FM	1
491	G2	Infant	2017-10-11	09:25:00	RE	0.2	FM	1
492	G2	Infant	2017-10-11	09:30:00	RE	0.2	FM	1
493	G2	Infant	2017-10-11	09:35:00	SO	0.2	FM	1
494	G2	Infant	2017-10-11	09:40:00	SO	0.2	FM	1
495	G2	Infant	2017-10-11	09:45:00	SO	0.2	FM	1
496	G2	Infant	2017-10-11	09:50:00	RE			1
497	G2	Infant	2017-10-11	09:55:00	RE			1
498	G2	Infant	2017-10-11	10:00:00	RE			1
499	G2	Infant	2017-10-11	10:05:00	RE			1
500	G2	Infant	2017-10-11	10:10:00	RE			1
501	G2	Juvenile	2017-10-11	11:35:00	RE			1
502	G2	Juvenile	2017-10-11	12:25:00	RE			1
503	G2	Juvenile	2017-10-11	12:30:00	RE			1
504	G2	Juvenile	2017-10-11	12:35:00	RE			1
505	G2	Juvenile	2017-10-11	12:40:00	RE			1
506	G2	Juvenile	2017-10-11	12:45:00	RE			1
507	G2	Juvenile	2017-10-11	12:50:00	RE			1
508	G2	Juvenile	2017-10-11	12:55:00	RE			1
509	G2	Juvenile	2017-10-11	13:00:00	RE			1
510	G2	Juvenile	2017-10-11	13:05:00	RE			1
511	G2	Juvenile	2017-10-11	13:10:00	RE			1
512	G2	Juvenile	2017-10-11	13:15:00	RE			1
513	G2	Juvenile	2017-10-11	13:20:00	RE			1
514	G2	Female	2017-10-11	13:25:00	MO	1	M	2
515	G2	Female	2017-10-11	13:30:00	OB	1	SA	1
516	G2	Female	2017-10-11	13:35:00	MO	1	SA	1
517	G2	Female	2017-10-11	13:40:00	FO	0	all	1
518	G2	Female	2017-10-11	13:45:00	FO	1	all	1
519	G2	Infant	2017-11-23	06:05:00	RE			2
520	G2	Infant	2017-11-23	06:10:00	RE			2
521	G2	Infant	2017-11-23	06:15:00	FO	1	F	3
522	G2	Infant	2017-11-23	06:20:00	FO	1	F	3
523	G2	Infant	2017-11-23	06:25:00	FO	1	F	3
524	G2	Infant	2017-11-23	06:30:00	FO	1	F	3
525	G2	Infant	2017-11-23	06:35:00	FO	1	F	3
526	G2	Infant	2017-11-23	06:40:00	FO	1	F	3
527	G2	Infant	2017-11-23	06:45:00	FO	1	F	3
528	G2	Infant	2017-11-23	06:50:00	FO	1	F	3
529	G2	Infant	2017-11-23	06:55:00	FO	1	F	3
530	G2	Infant	2017-11-23	07:00:00	RE	1	F	3
531	G2	Subadult	2017-11-23	07:05:00	OB	1	F	3
532	G2	Subadult	2017-11-23	07:10:00	RE	1	I	3
533	G2	Subadult	2017-11-23	07:15:00	RE	1	I	3
534	G2	Subadult	2017-11-23	07:20:00	SO			2
535	G2	Subadult	2017-11-23	07:25:00	SO			2
536	G2	Subadult	2017-11-23	07:30:00	MO	1	M	2
537	G2	Subadult	2017-11-23	07:35:00	FO	solo	solo	2
538	G2	Subadult	2017-11-23	07:40:00	MO			1
539	G2	Subadult	2017-11-23	07:45:00	MO	1	J	1
540	G2	Subadult	2017-11-23	07:50:00	RE	solo	solo	1
541	G2	Subadult	2017-11-23	07:55:00	MO	solo	solo	1
542	G2	Female	2017-11-23	08:00:00	SO	0	M	1
543	G2	Female	2017-11-23	08:05:00	FO	0.5	I	1
544	G2	Female	2017-11-23	08:10:00	FO	0.5	I	1
545	G2	Female	2017-11-23	08:15:00	FO	0.5	I	1
546	G2	Female	2017-11-23	08:20:00	FO	0.5	I	1
547	G2	Female	2017-11-23	08:25:00	FO	0.5	I	1
548	G2	Female	2017-11-23	08:30:00	MO			1
549	G2	Female	2017-11-23	08:35:00	MO			1
550	G2	Female	2017-11-23	08:40:00	OB	0	all	1
551	G2	Female	2017-11-23	08:45:00	OB	0	all	1
552	G2	Female	2017-11-23	08:50:00	RE	0	all	1
553	G2	Female	2017-11-23	08:55:00	RE	0	all	1
554	G2	Male	2017-11-23	09:00:00	RE	0	all	1
555	G2	Male	2017-11-23	09:05:00	FO	0	all	1
556	G2	Male	2017-11-23	09:10:00	FO	0	all	1
557	G2	Male	2017-11-23	09:15:00	FO	0	all	1
558	G2	Male	2017-11-23	09:20:00	OB	solo	solo	1
559	G2	Male	2017-11-23	09:25:00	MO			1
560	G2	Male	2017-11-23	09:30:00	SO			1
561	G2	Male	2017-11-23	09:35:00	SO			1
562	G2	Male	2017-11-23	09:40:00	FO	1	I	1
563	G2	Male	2017-11-23	09:45:00	FO	1	I	1
564	G2	Male	2017-11-23	09:50:00	FO	1	I	1
565	G2	Male	2017-11-23	09:55:00	RE	0	all	1
566	G2	Male	2017-11-23	10:00:00	RE	0	all	1
567	G2	Juvenile	2017-11-23	10:05:00	RE	0	all	1
568	G2	Juvenile	2017-11-23	10:10:00	RE	0	all	1
569	G2	Juvenile	2017-11-23	10:15:00	RE	0	all	1
570	G2	Juvenile	2017-11-23	10:20:00	RE	0	all	1
571	G2	Juvenile	2017-11-23	10:25:00	RE	0	all	1
572	G2	Juvenile	2017-11-23	10:30:00	RE	0	all	1
573	G2	Juvenile	2017-11-23	10:35:00	RE	0	all	1
574	G2	Juvenile	2017-11-23	10:40:00	RE	0	all	1
575	G2	Juvenile	2017-11-23	10:45:00	RE	0	all	1
576	G2	Juvenile	2017-11-23	10:50:00	FO	1	I	1
577	G2	Juvenile	2017-11-23	10:55:00	FO	1	I	1
578	G2	Subadult	2017-11-23	11:00:00	RE	1	I	1
579	G2	Subadult	2017-11-23	11:05:00	RE	1	I	1
580	G2	Subadult	2017-11-23	11:10:00	FO	1	I	1
581	G2	Subadult	2017-11-23	11:15:00	MO			1
582	G2	Subadult	2017-11-23	11:20:00	MO			1
583	G2	Subadult	2017-11-23	11:25:00	OB	0	FI	1
584	G2	Subadult	2017-11-23	11:30:00	MO	1	F	1
585	G2	Subadult	2017-11-23	11:35:00	MO	1	F	1
586	G2	Subadult	2017-11-23	11:40:00	RE	1	FI	1
587	G2	Subadult	2017-11-23	11:45:00	RE	1	FI	1
588	G2	Subadult	2017-11-23	11:50:00	RE	1	FI	1
589	G2	Subadult	2017-11-23	11:55:00	RE	1	FI	1
590	G2	Female	2017-11-23	12:00:00	OB	1	MI	1
591	G2	Female	2017-11-23	12:05:00	OB	1	MI	1
592	G2	Female	2017-11-23	12:10:00	OB	1	MI	1
593	G2	Female	2017-11-23	12:15:00	MO			1
594	G2	Female	2017-11-23	12:20:00	FO	1	M	1
595	G2	Female	2017-11-23	12:25:00	FO	1	M	1
596	G2	Female	2017-11-23	12:30:00	FO	1	M	1
597	G2	Female	2017-11-23	12:35:00	OB	2	M	1
598	G2	Female	2017-11-23	12:40:00	FO	2	M	1
599	G2	Female	2017-11-23	12:45:00	RE	solo	solo	2
600	G2	Female	2017-11-23	12:50:00	RE	solo	solo	2
601	G2	Female	2017-11-23	12:55:00	MO	1	M	2
602	G2	Male	2017-11-23	13:00:00	MO	2	SA	2
603	G2	Male	2017-11-23	13:05:00	RE	2	SA	2
604	G2	Male	2017-11-23	13:10:00	RE	2	SA	2
605	G2	Male	2017-11-23	13:15:00	RE	2	SA	2
606	G2	Male	2017-11-23	13:20:00	FO			2
607	G2	Male	2017-11-23	13:25:00	FO			2
608	G2	Male	2017-11-23	13:30:00	RE			3
609	G2	Male	2017-11-23	13:35:00	MO			3
610	G2	Male	2017-11-23	13:40:00	FO	2	SA	3
611	G2	Male	2017-11-23	13:45:00	FO	1	SA	3
612	G2	Male	2017-11-23	13:50:00	FO	1	SA	3
613	G2	Male	2017-11-23	13:55:00	FO	1	SA	3
614	G2	Infant	2017-11-23	14:00:00	FO	1	M	3
615	G2	Infant	2017-11-23	14:05:00	FO	3	F	3
616	G2	Infant	2017-11-23	14:10:00	FO	3	F	3
617	G2	Infant	2017-11-23	14:15:00	MO			1
618	G2	Infant	2017-11-23	14:20:00	MO			1
619	G2	Infant	2017-11-23	14:25:00	MO			1
620	G2	Infant	2017-11-23	14:30:00	MO			1
621	G2	Infant	2017-11-23	14:35:00	MO			1
622	G2	Infant	2017-11-23	14:40:00	RE	solo	solo	1
623	G2	Infant	2017-11-23	14:45:00	RE	solo	solo	1
624	G2	Infant	2017-11-23	14:50:00	SO	solo	solo	1
625	G2	Infant	2017-11-23	14:55:00	SO	1	F	1
626	G2	Infant	2017-11-23	15:00:00	SO	1	F	1
627	G2	Female	2017-12-07	06:40:00	MO	0.5	M	1
628	G2	Female	2017-12-07	06:45:00	FO	0.5	M	1
629	G2	Female	2017-12-07	06:50:00	FO	1	M	1
630	G2	Female	2017-12-07	06:55:00	FO	1	M	1
631	G2	Female	2017-12-07	07:00:00	FO	1	M	1
632	G2	Female	2017-12-07	07:05:00	FO	2	J	1
633	G2	Female	2017-12-07	07:10:00	FO	2	J	1
634	G2	Female	2017-12-07	07:15:00	RE	2	J	1
635	G2	Female	2017-12-07	07:20:00	RE	2	J	1
636	G2	Female	2017-12-07	07:25:00	RE	1	I	1
637	G2	Female	2017-12-07	07:30:00	RE	1	I	1
638	G2	Female	2017-12-07	07:35:00	OB	1	I	1
639	G2	Female	2017-12-07	07:40:00	OB	1	M	1
640	G2	Female	2017-12-07	07:45:00	OB	1	M	1
641	G2	Female	2017-12-07	07:50:00	OB	1	M	1
642	G2	Female	2017-12-07	07:55:00	OB	1	M	1
643	G2	Female	2017-12-07	08:00:00	FO	1	M	1
644	G2	Female	2017-12-07	08:05:00	OB	1	I	1
645	G2	Female	2017-12-07	08:10:00	MO	1	SA	1
646	G2	Female	2017-12-07	08:15:00	MO	1	SA	1
647	G2	Female	2017-12-07	08:20:00	MO	1	SA	1
648	G2	Female	2017-12-07	08:25:00	MO	1	M	1
649	G2	Female	2017-12-07	08:30:00	FO	1	J	1
650	G2	Female	2017-12-07	08:35:00	FO	0	SA	1
651	G2	Male	2017-12-07	08:40:00	MO	1	J	1
652	G2	Male	2017-12-07	08:45:00	OB	1	F	1
653	G2	Male	2017-12-07	08:50:00	RE	0	all	1
654	G2	Male	2017-12-07	08:55:00	RE	0	all	1
655	G2	Male	2017-12-07	09:00:00	RE	0	all	1
656	G2	Male	2017-12-07	09:05:00	RE	0	all	1
657	G2	Male	2017-12-07	09:10:00	RE	0	all	1
658	G2	Male	2017-12-07	09:15:00	RE	0	all	1
659	G2	Male	2017-12-07	09:20:00	MO	1	SA	1
660	G2	Male	2017-12-07	09:25:00	MO	1	SA	1
661	G2	Male	2017-12-07	09:30:00	MO	1	SA	1
662	G2	Male	2017-12-07	09:35:00	MO	1	SA	1
663	G2	Infant	2017-12-07	09:40:00	FO	1	M	1
664	G2	Infant	2017-12-07	09:45:00	FO	1	M	1
665	G2	Infant	2017-12-07	09:50:00	OB	0	M	1
666	G2	Infant	2017-12-07	09:55:00	OB	0	M	1
667	G2	Infant	2017-12-07	10:00:00	OB	0	M	1
668	G2	Infant	2017-12-07	10:05:00	OB	0	M	1
669	G2	Infant	2017-12-07	10:10:00	OB	0	M	1
670	G2	Infant	2017-12-07	10:15:00	OB	0	M	1
671	G2	Infant	2017-12-07	10:20:00	OB	0.2	M	1
672	G2	Infant	2017-12-07	10:25:00	OB	0.2	M	2
673	G2	Infant	2017-12-07	10:30:00	MO	1	F	1
674	G2	Infant	2017-12-07	10:35:00	RE	0	all	1
675	G2	Juvenile	2017-12-07	10:40:00	RE	0	all	1
676	G2	Juvenile	2017-12-07	10:45:00	RE	0	all	1
677	G2	Juvenile	2017-12-07	10:50:00	RE	0	all	1
678	G2	Juvenile	2017-12-07	10:55:00	RE	0	all	1
679	G2	Juvenile	2017-12-07	11:00:00	RE	0	all	1
680	G2	Juvenile	2017-12-07	11:05:00	RE	0	all	1
681	G2	Juvenile	2017-12-07	11:10:00	RE	0	all	1
682	G2	Juvenile	2017-12-07	11:15:00	RE	0	all	1
683	G2	Juvenile	2017-12-07	11:20:00	RE	0	all	1
684	G2	Juvenile	2017-12-07	11:25:00	RE	0	all	1
685	G2	Juvenile	2017-12-07	11:30:00	FO	0	SA	1
686	G2	Female	2017-12-07	11:35:00	FO	0	SA	0
687	G2	Female	2017-12-07	11:40:00	FO	1	M	2
688	G2	Female	2017-12-07	11:45:00	RE	2	M	2
689	G2	Female	2017-12-07	11:50:00	RE	0.5	M	2
690	G2	Female	2017-12-07	11:55:00	RE	0.5	M	1
691	G2	Female	2017-12-07	12:00:00	RE	0.5	M	1
692	G2	Female	2017-12-07	12:05:00	RE	0.5	M	1
693	G2	Female	2017-12-07	12:10:00	RE	0.5	M	1
694	G2	Female	2017-12-07	12:15:00	RE	0	M	1
695	G2	Female	2017-12-07	12:20:00	RE	0	M	1
696	G2	Female	2017-12-07	12:25:00	RE	0	M	1
697	G2	Female	2017-12-07	12:30:00	RE	0	M	1
698	G2	Female	2017-12-07	12:35:00	RE	0	M	1
699	G2	Subadult	2017-12-07	12:40:00	OB	0.5	M	1
700	G2	Subadult	2017-12-07	12:45:00	OB	0	M	1
701	G2	Subadult	2017-12-07	12:50:00	OB	0	M	1
702	G2	Subadult	2017-12-07	12:55:00	OB	0	M	1
703	G2	Subadult	2017-12-07	13:00:00	OB	0	M	1
704	G2	Subadult	2017-12-07	13:05:00	OB	0	M	1
705	G2	Subadult	2017-12-07	13:10:00	OB	0	M	1
706	G2	Subadult	2017-12-07	13:15:00	MO	1	I	1
707	G2	Subadult	2017-12-07	13:20:00	MO	1	I	1
708	G2	Subadult	2017-12-07	13:25:00	MO	1	I	1
709	G2	Subadult	2017-12-07	13:30:00	MO	1	I	1
710	G2	Subadult	2017-12-07	13:35:00	FO	0	I	1
711	G2	Female	2017-12-07	13:40:00	RE	0	I	1
712	G2	Female	2017-12-07	13:45:00	RE	0	I	1
713	G2	Female	2017-12-07	13:50:00	RE	0	I	1
714	G2	Female	2017-12-07	13:55:00	RE	0	I	1
715	G2	Female	2017-12-07	14:00:00	RE	2	M	1
716	G2	Female	2017-12-07	14:05:00	RE	0.5	I	1
717	G2	Female	2017-12-07	14:10:00	MO	0.5	I	1
718	G2	Female	2017-12-07	14:15:00	MO	0.5	I	1
719	G2	Female	2017-12-07	14:20:00	OB	1	I	1
720	G2	Female	2017-12-07	14:25:00	OB	1	I	1
721	G2	Female	2017-12-07	14:30:00	OB	1	I	1
722	G2	Female	2017-12-07	14:35:00	OB	1	I	1
723	G2	Male	2017-12-07	14:40:00	OB	1	I	1
724	G2	Male	2017-12-07	14:45:00	OB	1	I	1
725	G2	Male	2017-12-07	14:50:00	OB	1	I	1
726	G2	Male	2017-12-07	14:55:00	OB	1	I	1
727	G2	Male	2017-12-07	15:00:00	OB	1	I	1
728	G2	Male	2017-12-07	15:05:00	OB	0	all	1
729	G2	Male	2017-12-07	15:10:00	OB	0	all	1
730	G2	Male	2017-12-07	15:15:00	OB	0	all	1
731	G2	Male	2017-12-07	15:20:00	OB	0	all	1
732	G2	Male	2017-12-07	15:25:00	OB	0	all	1
733	G2	Male	2017-12-07	15:30:00	OB	0	all	1
734	G2	Male	2017-12-07	15:35:00	OB	0	all	1
735	G2	Male	2017-12-12	06:20:00	SO	0	F	1
736	G2	Male	2017-12-12	06:25:00	RE	0	F	1
737	G2	Male	2017-12-12	06:30:00	SO	0.5	F	1
738	G2	Male	2017-12-12	06:35:00	MO	2	J	1
739	G2	Male	2017-12-12	06:40:00	FO	2	J	1
740	G2	Male	2017-12-12	06:45:00	FO	2	J	1
741	G2	Male	2017-12-12	06:50:00	FO	1	F	1
742	G2	Male	2017-12-12	06:55:00	FO	1	F	1
743	G2	Male	2017-12-12	07:00:00	RE	1	F	2
744	G2	Male	2017-12-12	07:05:00	RE	1	F	2
745	G2	Male	2017-12-12	07:10:00	RE	1	F	2
746	G2	Male	2017-12-12	07:15:00	FO	1	SA	1
747	G2	Female	2017-12-12	07:20:00	FO	1	M	1
748	G2	Female	2017-12-12	07:25:00	FO	1	M	1
749	G2	Female	2017-12-12	07:30:00	MO	0.5	M	1
750	G2	Female	2017-12-12	07:35:00	MO	0.5	M	1
751	G2	Female	2017-12-12	07:40:00	MO	0.5	M	1
752	G2	Female	2017-12-12	07:45:00	RE	2	J	1
753	G2	Female	2017-12-12	07:50:00	RE	2	J	1
754	G2	Female	2017-12-12	07:55:00	RE	2	J	1
755	G2	Female	2017-12-12	08:00:00	RE	2	J	1
756	G2	Female	2017-12-12	08:05:00	RE	2	J	1
757	G2	Female	2017-12-12	08:10:00	RE	2	J	1
758	G2	Juvenile	2017-12-12	08:15:00	RE	2	I	1
759	G2	Juvenile	2017-12-12	08:20:00	RE	0	all	1
760	G2	Juvenile	2017-12-12	08:25:00	RE	0	all	1
761	G2	Juvenile	2017-12-12	08:30:00	FO	1	F	1
762	G2	Juvenile	2017-12-12	08:35:00	FO	2	F	1
763	G2	Juvenile	2017-12-12	08:40:00	OB	0	all	2
764	G2	Juvenile	2017-12-12	08:45:00	OB	0	all	2
765	G2	Juvenile	2017-12-12	08:50:00	RE	0	all	2
766	G2	Juvenile	2017-12-12	08:55:00	RE	0	all	2
767	G2	Juvenile	2017-12-12	09:00:00	RE	0	all	2
768	G2	Juvenile	2017-12-12	09:05:00	RE	0	all	2
769	G2	Juvenile	2017-12-12	09:10:00	RE	0	all	2
770	G2	Male	2017-12-12	09:15:00	RE	0	all	2
771	G2	Male	2017-12-12	09:20:00	RE	0	all	2
772	G2	Male	2017-12-12	09:25:00	RE	0	all	2
773	G2	Male	2017-12-12	09:30:00	RE	0	all	2
774	G2	Male	2017-12-12	09:35:00	RE	0	all	2
775	G2	Male	2017-12-12	09:40:00	RE	0	all	2
776	G2	Male	2017-12-12	09:45:00	RE	0	all	2
777	G2	Male	2017-12-12	09:50:00	RE	0	all	2
778	G2	Male	2017-12-12	09:55:00	RE	0	all	2
779	G2	Male	2017-12-12	10:00:00	RE	0	all	2
780	G2	Male	2017-12-12	10:05:00	RE	0	all	2
781	G2	Male	2017-12-12	10:10:00	RE	0	all	2
782	G2	Female	2017-12-12	10:15:00	RE	0	all	2
783	G2	Female	2017-12-12	10:20:00	RE	0	all	2
784	G2	Female	2017-12-12	10:25:00	RE	0	all	2
785	G2	Female	2017-12-12	10:30:00	RE	0	all	2
786	G2	Female	2017-12-12	10:35:00	RE	0	all	2
787	G2	Female	2017-12-12	10:40:00	RE	0	all	2
788	G2	Female	2017-12-12	10:45:00	RE	0	all	2
789	G2	Female	2017-12-12	10:50:00	RE	0	all	2
790	G2	Female	2017-12-12	10:55:00	RE	0	all	2
791	G2	Female	2017-12-12	11:00:00	RE	0	all	2
792	G2	Female	2017-12-12	11:05:00	RE	0	all	2
793	G2	Female	2017-12-12	11:10:00	RE	0	all	2
794	G2	Female	2017-12-12	11:15:00	RE	0	all	2
795	G2	Juvenile	2017-12-12	11:20:00	RE	0	all	2
796	G2	Juvenile	2017-12-12	11:25:00	RE	0	all	2
797	G2	Juvenile	2017-12-12	11:30:00	RE	0	all	2
798	G2	Juvenile	2017-12-12	11:35:00	RE	0	all	2
799	G2	Juvenile	2017-12-12	11:40:00	RE	0	all	2
800	G2	Juvenile	2017-12-12	11:45:00	RE	0	all	2
801	G2	Juvenile	2017-12-12	11:50:00	RE	0	all	2
802	G2	Juvenile	2017-12-12	11:55:00	RE	0	all	2
803	G2	Juvenile	2017-12-12	12:00:00	RE	0	all	2
804	G2	Subadult	2018-01-16	06:45:00	RE	5	F	1
805	G2	Subadult	2018-01-16	06:50:00	RE	5	F	2
806	G2	Subadult	2018-01-16	06:55:00	FO	1	J	2
807	G2	Subadult	2018-01-16	07:00:00	FO	3	F	1
808	G2	Subadult	2018-01-16	07:05:00	FO	4	I	1
809	G2	Subadult	2018-01-16	07:10:00	FO	4	I	1
810	G2	Subadult	2018-01-16	07:15:00	MO	2	J	1
811	G2	Subadult	2018-01-16	07:20:00	MO	solo	solo	1
812	G2	Subadult	2018-01-16	07:25:00	RE	1	F	1
813	G2	Subadult	2018-01-16	07:30:00	FO	1	I	2
814	G2	Subadult	2018-01-16	07:35:00	FO	1	I	2
815	G2	Subadult	2018-01-16	07:40:00	FO	1	I	2
816	G2	Male	2018-01-16	07:45:00	FO	2	F	2
817	G2	Male	2018-01-16	07:50:00	MO	1	J	2
818	G2	Male	2018-01-16	07:55:00	SO	1	SA	2
819	G2	Male	2018-01-16	08:00:00	MO	0.5	F	2
820	G2	Male	2018-01-16	08:05:00	MO	1	F	1
821	G2	Male	2018-01-16	08:10:00	MO	3	F	1
822	G2	Male	2018-01-16	08:15:00	FO	2	F	1
823	G2	Male	2018-01-16	08:20:00	RE	solo	solo	1
824	G2	Male	2018-01-16	08:25:00	MO	1	SA	1
825	G2	Male	2018-01-16	08:30:00	MO	4	J	1
826	G2	Male	2018-01-16	08:35:00	MO	solo	solo	1
827	G2	Male	2018-01-16	08:40:00	MO	solo	solo	1
828	G2	Infant	2018-01-16	08:45:00	MO	1	F	1
829	G2	Infant	2018-01-16	08:50:00	MO	1	F	1
830	G2	Infant	2018-01-16	08:55:00	FO	2	F	1
831	G2	Infant	2018-01-16	09:00:00	FO	1	M	1
832	G2	Infant	2018-01-16	09:05:00	MO	1	M	1
833	G2	Infant	2018-01-16	09:10:00	MO	1.5	J	1
834	G2	Infant	2018-01-16	09:15:00	MO	1	J	1
835	G2	Infant	2018-01-16	09:20:00	OB	0.5	J	1
836	G2	Infant	2018-01-16	09:25:00	MO	1	J	1
837	G2	Infant	2018-01-16	09:30:00	MO	1	J	1
838	G2	Infant	2018-01-16	09:35:00	FO	1	J	1
839	G2	Infant	2018-01-16	09:40:00	FO	2	F	1
840	G2	Juvenile	2018-01-16	09:45:00	MO	2	F	1
841	G2	Juvenile	2018-01-16	09:50:00	OB	1	I	1
842	G2	Juvenile	2018-01-16	09:55:00	FO	1	I	1
843	G2	Juvenile	2018-01-16	10:00:00	MO	0.5	I	1
844	G2	Juvenile	2018-01-16	10:05:00	OB	1	F	1
845	G2	Juvenile	2018-01-16	10:10:00	RE	1	F	1
846	G2	Juvenile	2018-01-16	10:15:00	RE			2
847	G2	Juvenile	2018-01-16	10:20:00	RE			2
848	G2	Juvenile	2018-01-16	10:25:00	RE			2
849	G2	Juvenile	2018-01-16	10:30:00	RE			2
850	G2	Juvenile	2018-01-16	10:35:00	RE			2
851	G2	Juvenile	2018-01-16	10:40:00	RE			2
852	G2	Female	2018-01-16	10:45:00	FO	1	J	1
853	G2	Female	2018-01-16	10:50:00	FO	1	J	1
854	G2	Female	2018-01-16	10:55:00	FO			1
855	G2	Female	2018-01-16	11:00:00	OB	1	I	2
856	G2	Female	2018-01-16	11:05:00	OB	0.5	I	1
857	G2	Female	2018-01-16	11:10:00	OB	0.5	J	1
858	G2	Female	2018-01-16	11:15:00	OB	1	J	1
859	G2	Female	2018-01-16	11:20:00	OB	0	I	1
860	G2	Female	2018-01-16	11:25:00	MO	1	I	1
861	G2	Female	2018-01-16	11:30:00	OB	0	I	1
862	G2	Female	2018-01-16	11:35:00	OB	0	I	1
863	G2	Female	2018-01-16	11:40:00	OB	0	I	1
864	G2	Male	2018-01-16	11:45:00	OB	0	I	1
865	G2	Male	2018-01-16	11:50:00	OB	0	I	1
866	G2	Male	2018-01-16	11:55:00	OB	0	I	1
867	G2	Male	2018-01-16	12:00:00	FO	solo	solo	1
868	G2	Male	2018-01-16	12:05:00	RE	0	all	1
869	G2	Male	2018-01-16	12:10:00	RE	0	all	1
870	G2	Male	2018-01-16	12:15:00	RE	0	all	1
871	G2	Male	2018-01-16	12:20:00	RE	0	all	1
872	G2	Male	2018-01-16	12:25:00	RE	0	all	1
873	G2	Male	2018-01-16	12:30:00	RE	0	all	1
874	G2	Male	2018-01-16	12:35:00	RE	0	all	1
875	G2	Male	2018-01-16	12:40:00	RE	0	all	1
876	G2	Female	2018-01-16	12:45:00	MO	1	M	2
877	G2	Female	2018-01-16	12:50:00	FO	1	M	2
878	G2	Female	2018-01-16	12:55:00	RE	0	all	2
879	G2	Female	2018-01-16	13:00:00	RE	0	all	2
880	G2	Female	2018-01-16	13:05:00	RE	0	all	2
881	G2	Female	2018-01-16	13:10:00	RE	0	all	2
882	G2	Female	2018-01-16	13:15:00	RE	0	all	2
883	G2	Female	2018-01-16	13:20:00	RE	0	all	2
884	G2	Female	2018-01-16	13:25:00	RE	0	all	2
885	G2	Female	2018-01-16	13:30:00	RE	0	all	2
886	G2	Female	2018-01-16	13:35:00	RE	0	all	2
887	G2	Female	2018-01-16	13:40:00	RE	0	all	2
888	G2	Infant	2018-01-16	13:45:00	RE	0	all	2
889	G2	Infant	2018-01-16	13:50:00	MO	1	F	1
890	G2	Infant	2018-01-16	13:55:00	MO	1	F	1
891	G2	Infant	2018-01-16	14:00:00	FO	0	M	1
892	G2	Infant	2018-01-16	14:05:00	FO	0	M	1
893	G2	Infant	2018-01-16	14:10:00	FO	0	M	1
894	G2	Infant	2018-01-16	14:15:00	FO	0	M	1
895	G3	Juvenile	2017-09-27	08:41:00	MO	3	F	3
896	G3	Juvenile	2017-09-27	08:46:00	MO	0	F	3
897	G3	Juvenile	2017-09-27	08:51:00	MO	2	F	3
898	G3	Juvenile	2017-09-27	08:56:00	MO	0	F	3
899	G3	Juvenile	2017-09-27	09:01:00	OB	1	F	1
900	G3	Juvenile	2017-09-27	09:06:00	OB			2
901	G3	Juvenile	2017-09-27	09:11:00	RE			2
902	G3	Female	2017-09-27	09:22:00	OB			2
903	G3	Female	2017-09-27	09:27:00	OB			2
904	G3	Female	2017-09-27	09:32:00	OB			2
905	G3	Female	2017-09-27	09:37:00	OB			2
906	G3	Female	2017-09-27	09:42:00	OB			2
907	G3	Female	2017-09-27	09:47:00	OB			2
908	G3	Female	2017-09-27	09:52:00	OB			2
909	G3	Male	2017-09-27	09:57:00	MO	2	F	2
910	G3	Male	2017-09-27	10:02:00	MO	0	F	2
911	G3	Male	2017-09-27	10:07:00	MO	0	F	2
912	G3	Male	2017-09-27	10:12:00	RE	0	all	2
913	G3	Male	2017-09-27	10:17:00	SO	0	all	2
914	G3	Male	2017-09-27	10:22:00	SO	0	all	2
915	G3	Male	2017-09-27	10:27:00	SO	0	all	2
916	G3	Male	2017-09-27	10:32:00	MO	0	F	2
917	G3	Male	2017-09-27	10:37:00	RE			2
918	G3	Male	2017-09-27	10:42:00	RE	0	F	2
919	G3	Male	2017-09-27	10:47:00	RE	0	F	2
920	G3	Male	2017-09-27	10:52:00	MO	2	F	2
921	G3	Male	2017-09-27	10:57:00	FO	0	I	1
922	G3	Juvenile	2017-09-27	11:07:00	RE			2
923	G3	Juvenile	2017-09-27	11:12:00	RE			2
924	G3	Juvenile	2017-09-27	11:17:00	MO	0	F	2
925	G3	Juvenile	2017-09-27	11:22:00	RE	0	F	2
926	G3	Juvenile	2017-09-27	11:27:00	RE	0	M	2
927	G3	Juvenile	2017-09-27	11:32:00	RE	0	M	2
928	G3	Juvenile	2017-09-27	11:37:00	RE	0	M	2
929	G3	Male	2017-09-27	11:42:00	RE	0	J	2
930	G3	Male	2017-09-27	11:47:00	RE	0	J	2
931	G3	Male	2017-09-27	11:52:00	MO			3
932	G3	Male	2017-09-27	11:57:00	OB			3
933	G3	Male	2017-09-27	12:02:00	RE			3
934	G3	Male	2017-09-27	12:07:00	OB			3
935	G3	Female	2017-09-27	13:46:00	RE	1	J	2
936	G3	Female	2017-09-27	14:15:00	RE	0	J	2
937	G3	Female	2017-09-27	14:20:00	RE	0	J	2
938	G3	Female	2017-09-27	14:30:00	RE	0	J	2
939	G3	Female	2017-09-27	14:40:00	RE	2	J	2
940	G3	Female	2017-09-27	14:45:00	RE	0	J	2
941	G3	Male	2017-09-27	14:50:00	RE			2
942	G3	Male	2017-09-27	14:55:00	MO	0	J	2
943	G3	Male	2017-09-27	15:00:00	RE	0	J	2
944	G3	Male	2017-09-27	15:05:00	RE	0	J	2
945	G3	Male	2017-09-27	15:10:00	MO			2
946	G3	Male	2017-09-27	15:15:00	RE	0	F	2
947	G3	Male	2017-09-27	15:20:00	RE	0.5	F	2
948	G3	Juvenile	2017-09-27	15:25:00	MO	0	SAM	2
949	G3	Juvenile	2017-09-27	15:30:00	MO	0	SAM	2
950	G3	Juvenile	2017-09-27	15:35:00	FO	0.5	I	2
951	G3	Infant	2017-09-30	07:35:00	FO			2
952	G3	Infant	2017-09-30	07:40:00	FO			2
953	G3	Infant	2017-09-30	07:45:00	FO			2
954	G3	Infant	2017-09-30	07:50:00	OB	0.5	F	1
955	G3	Infant	2017-09-30	07:55:00	FO	1	F	1
956	G3	Infant	2017-09-30	08:00:00	FO	0.2	FJ	1
957	G3	Infant	2017-09-30	08:05:00	FO	0.5	F	1
958	G3	Infant	2017-09-30	08:10:00	FO			1
959	G3	Infant	2017-09-30	08:15:00	MO			1
960	G3	Infant	2017-09-30	08:20:00	OB	0.1	J	1
961	G3	Infant	2017-09-30	08:25:00	RE	0.2	J	1
962	G3	Infant	2017-09-30	08:30:00	RE	0.1	J	1
963	G3	Juvenile	2017-09-30	08:35:00	FO			1
964	G3	Juvenile	2017-09-30	08:40:00	SO	1	M	2
965	G3	Juvenile	2017-09-30	08:45:00	RE			2
966	G3	Juvenile	2017-09-30	08:50:00	RE			2
967	G3	Juvenile	2017-09-30	08:55:00	RE			3
968	G3	Juvenile	2017-09-30	09:00:00	RE			3
969	G3	Juvenile	2017-09-30	09:05:00	RE			3
970	G3	Juvenile	2017-09-30	09:10:00	FO	3	F	3
971	G3	Juvenile	2017-09-30	09:15:00	FO			3
972	G3	Juvenile	2017-09-30	09:20:00	MO			2
973	G3	Juvenile	2017-09-30	09:25:00	MO			2
974	G3	Juvenile	2017-09-30	09:30:00	MO			1
975	G3	Male	2017-10-23	06:05:00	RE	0	F	2
976	G3	Male	2017-10-23	06:10:00	MO	0.5	F	2
977	G3	Male	2017-10-23	06:15:00	MO	0.5	F	2
978	G3	Male	2017-10-23	06:20:00	MO	0.5	F	2
979	G3	Male	2017-10-23	06:25:00	MO	0.5	F	2
980	G3	Male	2017-10-23	06:30:00	FO	2	F	2
981	G3	Male	2017-10-23	06:35:00	FO	0.2	F	2
982	G3	Male	2017-10-23	06:40:00	MO			2
983	G3	Male	2017-10-23	06:45:00	FO	0.1	F	2
984	G3	Male	2017-10-23	06:50:00	OB	0	FJ	2
985	G3	Male	2017-10-23	06:55:00	OB	0	FJ	2
986	G3	Male	2017-10-23	07:00:00	OB	0	F	2
987	G3	Female	2017-10-23	07:05:00	FO	0	M	2
988	G3	Female	2017-10-23	07:10:00	FO	2	MI	2
989	G3	Female	2017-10-23	07:15:00	FO	2	MI	2
990	G3	Female	2017-10-23	07:20:00	FO	2	MI	2
991	G3	Female	2017-10-23	07:25:00	FO	2	MI	2
992	G3	Female	2017-10-23	07:30:00	MO	1	J	2
993	G3	Female	2017-10-23	07:35:00	MO	0.2	I	1
994	G3	Female	2017-10-23	07:40:00	FO	1	M	1
995	G3	Female	2017-10-23	07:45:00	MO	2	I	1
996	G3	Female	2017-10-23	07:50:00	FO	0	I	1
997	G3	Female	2017-10-23	07:55:00	FO	0	I	1
998	G3	Female	2017-10-23	08:00:00	FO	0	I	1
999	G3	Infant	2017-10-23	08:05:00	SO	0	FM	1
1000	G3	Infant	2017-10-23	08:10:00	SO	0	FM	1
1001	G3	Infant	2017-10-23	08:15:00	MO			1
1002	G3	Infant	2017-10-23	08:20:00	MO			1
1003	G3	Infant	2017-10-23	08:25:00	MO	0.5	F	1
1004	G3	Infant	2017-10-23	08:30:00	MO	0.5	F	1
1005	G3	Infant	2017-10-23	08:35:00	MO
1006	G3	Infant	2017-10-23	08:40:00	MO	2	M	1
1007	G3	Infant	2017-10-23	08:45:00	MO	1	M	2
1008	G3	Infant	2017-10-23	08:50:00	OB	1	M	2
1009	G3	Infant	2017-10-23	08:55:00	OB	1	M	2
1010	G3	Infant	2017-10-23	09:00:00	OB	1	M	1
1011	G3	Juvenile	2017-10-23	09:05:00	FO	0.2	I	1
1012	G3	Juvenile	2017-10-23	09:10:00	MO			1
1013	G3	Juvenile	2017-10-23	09:15:00	MO			1
1014	G3	Juvenile	2017-10-23	09:20:00	MO			1
1015	G3	Juvenile	2017-10-23	09:25:00	MO			1
1016	G3	Juvenile	2017-10-23	09:30:00	MO			1
1017	G3	Juvenile	2017-10-23	09:35:00	SO	1	M	1
1018	G3	Juvenile	2017-10-23	09:40:00	OB	1	M	1
1019	G3	Juvenile	2017-10-23	09:45:00	OB	1	M	1
1020	G3	Juvenile	2017-10-23	09:50:00	OB	3	all	1
1021	G3	Juvenile	2017-10-23	09:55:00	SO	0	I	1
1022	G3	Juvenile	2017-10-23	10:00:00	SO	0	I	1
1023	G3	Male	2017-10-23	10:05:00	SO	0	F	1
1024	G3	Male	2017-10-23	10:10:00	RE	0	F	2
1025	G3	Male	2017-10-23	10:15:00	RE	0	F	2
1026	G3	Male	2017-10-23	10:20:00	RE	0	F	2
1027	G3	Male	2017-10-23	10:25:00	RE	0	F	2
1028	G3	Male	2017-10-23	10:30:00	MO			1
1029	G3	Male	2017-10-23	10:35:00	MO			1
1030	G3	Male	2017-10-23	10:40:00	MO			1
1031	G3	Male	2017-10-23	10:45:00	OB	solo	solo	2
1032	G3	Male	2017-10-23	10:50:00	OB	solo	solo	2
1033	G3	Male	2017-10-23	10:55:00	OB	solo	solo	2
1034	G3	Male	2017-10-23	11:00:00	RE			2
1035	G3	Female	2017-10-23	11:05:00	RE			2
1036	G3	Female	2017-10-23	11:10:00	RE			2
1037	G3	Female	2017-10-23	11:15:00	RE			2
1038	G3	Female	2017-10-23	11:20:00	RE			2
1039	G3	Female	2017-10-23	11:25:00	FO			2
1040	G3	Female	2017-10-23	11:30:00	FO			2
1041	G3	Female	2017-10-23	11:35:00	FO			2
1042	G3	Female	2017-10-23	11:40:00	FO			2
1043	G3	Female	2017-10-23	11:45:00	FO			2
1044	G3	Female	2017-10-23	11:50:00	FO			2
1045	G3	Female	2017-10-23	11:55:00	RE			3
1046	G3	Infant	2017-10-23	12:00:00	FO	0.2	M	3
1047	G3	Infant	2017-10-23	12:05:00	RE	0.2	F	2
1048	G3	Infant	2017-10-23	12:10:00	RE	0.2	F	1
1049	G3	Infant	2017-10-23	12:15:00	RE	0.2	F	1
1050	G3	Infant	2017-10-23	12:20:00	SO	0	J	1
1051	G3	Infant	2017-10-23	12:25:00	OB	1	J	1
1052	G3	Infant	2017-10-23	12:30:00	OB	1	J	1
1053	G3	Infant	2017-10-23	12:35:00	OB	1	J	1
1054	G3	Infant	2017-10-23	12:40:00	OB	0.2	M	1
1055	G3	Infant	2017-10-23	12:45:00	OB	0.2	M	1
1056	G3	Infant	2017-10-23	12:50:00	OB	1	all	1
1057	G3	Juvenile	2017-10-23	12:55:00	OB	1	all	1
1058	G3	Juvenile	2017-10-23	13:00:00	OB	1	all	1
1059	G3	Infant	2017-10-24	11:15:00	MO	1	F	2
1060	G3	Infant	2017-10-24	11:20:00	MO	1	F	2
1061	G3	Infant	2017-10-24	11:25:00	OB	0	J	1
1062	G3	Infant	2017-10-24	11:30:00	MO			1
1063	G3	Infant	2017-10-24	11:35:00	MO			1
1064	G3	Infant	2017-10-24	11:40:00	MO			1
1065	G3	Infant	2017-10-24	11:45:00	MO			1
1066	G3	Infant	2017-10-24	11:50:00	MO			1
1067	G3	Infant	2017-10-24	11:55:00	MO			1
1068	G3	Male	2017-11-11	06:30:00	OB	0	FI	2
1069	G3	Male	2017-11-11	06:35:00	OB	0	FI	2
1070	G3	Male	2017-11-11	06:40:00	OB	0	FI	2
1071	G3	Male	2017-11-11	06:45:00	SO	0	FI	2
1072	G3	Male	2017-11-11	06:50:00	OB	0	FI	2
1073	G3	Male	2017-11-11	06:55:00	SO	0	FI	2
1074	G3	Male	2017-11-11	07:00:00	SO	0	FI	2
1075	G3	Male	2017-11-11	07:05:00	SO	0	FI	2
1076	G3	Male	2017-11-11	07:10:00	OB	0	FI	2
1077	G3	Male	2017-11-11	07:15:00	SO	0	all	2
1078	G3	Male	2017-11-11	07:20:00	SO	0	all	2
1079	G3	Male	2017-11-11	07:25:00	SO	0	all	2
1080	G3	Juvenile	2017-11-11	07:30:00	OB	0	all	2
1081	G3	Juvenile	2017-11-11	07:35:00	SO	0	all	2
1082	G3	Juvenile	2017-11-11	07:40:00	OB	0	all	2
1083	G3	Juvenile	2017-11-11	07:45:00	OB	0	all	2
1084	G3	Juvenile	2017-11-11	07:50:00	OB	0	all	2
1085	G3	Juvenile	2017-11-11	07:55:00	OB	0	all	2
1086	G3	Juvenile	2017-11-11	08:00:00	OB	0	all	2
1087	G3	Juvenile	2017-11-11	08:05:00	OB	0	all	2
1088	G3	Juvenile	2017-11-11	08:10:00	MO	0.5	all	2
1089	G3	Juvenile	2017-11-11	08:15:00	FO	2	M	3
1090	G3	Juvenile	2017-11-11	08:20:00	FO	2	M	3
1091	G3	Juvenile	2017-11-11	08:25:00	MO
1092	G3	Juvenile	2017-11-11	08:30:00	MO
1093	G3	Infant	2017-11-11	08:35:00	FO	1	M	2
1094	G3	Infant	2017-11-11	08:40:00	MO	1	J	1
1095	G3	Infant	2017-11-11	08:45:00	MO	0.5	F	1
1096	G3	Infant	2017-11-11	08:50:00	SO	0	F	1
1097	G3	Infant	2017-11-11	08:55:00	SO	0	F	1
1098	G3	Infant	2017-11-11	09:00:00	FO	2	J	1
1099	G3	Infant	2017-11-11	09:05:00	FO	2	J	1
1100	G3	Infant	2017-11-11	09:10:00	FO	0.5	J	1
1101	G3	Infant	2017-11-11	09:15:00	MO	1	F	1
1102	G3	Infant	2017-11-11	09:20:00	MO	1	F	1
1103	G3	Infant	2017-11-11	09:25:00	MO	1	F	1
1104	G3	Infant	2017-11-11	09:30:00	FO	1	J	1
1105	G3	Female	2017-11-11	09:35:00	FO	1	I	1
1106	G3	Female	2017-11-11	09:40:00	FO	1	I	1
1107	G3	Female	2017-11-11	09:45:00	FO	1	I	1
1108	G3	Female	2017-11-11	09:50:00	FO	1	I	1
1109	G3	Female	2017-11-11	11:50:00	FO	0	IJ	1
1110	G3	Female	2017-11-11	11:55:00	RE	0	IJ	1
1111	G3	Female	2017-11-11	12:00:00	RE	0	IJ	1
1112	G3	Female	2017-11-11	12:05:00	RE	0	IJ	1
1113	G3	Female	2017-11-11	12:10:00	RE	0	IJ	1
1114	G3	Female	2017-11-11	12:15:00	RE	0	IJ	1
1115	G3	Female	2017-11-11	12:20:00	RE	0	IJ	1
1116	G3	Female	2017-11-11	12:25:00	FO	1	J	1
1117	G3	Female	2017-11-11	12:30:00	OB	0	J	1
1118	G3	Juvenile	2017-11-11	12:35:00	SO	0.5	I	1
1119	G3	Juvenile	2017-11-11	12:40:00	FO	1	I	1
1120	G3	Juvenile	2017-11-11	12:45:00	FO	1	I	1
1121	G3	Juvenile	2017-11-11	12:50:00	MO	1	M	1
1122	G3	Juvenile	2017-11-11	12:55:00	MO	1	M	1
1123	G3	Juvenile	2017-11-11	13:00:00	RE	1	M	1
1124	G3	Juvenile	2017-11-11	13:05:00	MO			1
1125	G3	Juvenile	2017-11-11	13:10:00	MO			1
1126	G3	Juvenile	2017-11-11	13:15:00	FO	2	M	1
1127	G3	Juvenile	2017-11-11	13:20:00	FO	2	M	1
1128	G3	Juvenile	2017-11-11	13:25:00	MO			1
1129	G3	Juvenile	2017-11-11	13:30:00	MO			1
1130	G3	Infant	2017-11-11	13:35:00	FO	0.2	F	1
1131	G3	Infant	2017-11-11	13:40:00	FO	0.2	F	1
1132	G3	Infant	2017-11-11	13:45:00	FO	0.2	F	1
1133	G3	Infant	2017-11-11	13:50:00	FO	0.2	F	1
1134	G3	Infant	2017-11-11	13:55:00	FO	0.2	F	1
1135	G3	Infant	2017-11-11	14:00:00	FO	0.2	F	1
1136	G3	Infant	2017-11-11	14:05:00	FO	0.2	F	1
1137	G3	Infant	2017-11-11	14:10:00	SO	0.2	M	1
1138	G3	Infant	2017-11-11	14:15:00	FO	0.2	M	1
1139	G3	Infant	2017-11-11	14:20:00	FO	0.2	M	1
1140	G3	Infant	2017-11-11	14:25:00	FO	0.2	M	1
1141	G3	Infant	2017-11-11	14:30:00	RE	0.2	M	1
1142	G3	Male	2017-11-11	14:35:00	RE	0.2	F	1
1143	G3	Male	2017-11-11	14:40:00	RE			1
1144	G3	Male	2017-11-11	14:45:00	RE			2
1145	G3	Male	2017-11-11	14:50:00	RE			2
1146	G3	Male	2017-11-11	14:55:00	RE			2
1147	G3	Male	2017-11-11	15:00:00	RE			2
1148	G3	Male	2017-11-11	15:05:00	RE			2
1149	G3	Male	2017-11-11	15:10:00	RE			2
1150	G3	Male	2017-11-11	15:15:00	RE			2
1151	G3	Male	2017-11-11	15:20:00	RE			2
1152	G3	Male	2017-11-11	15:25:00	RE			2
1153	G3	Male	2017-11-11	15:30:00	MO	1	F	2
1154	G3	Infant	2017-11-11	15:35:00	RE	1	J	2
1155	G3	Infant	2017-11-11	15:40:00	RE	1	J	2
1156	G3	Male	2017-11-25	08:15:00	SO	1	I	2
1157	G3	Male	2017-11-25	08:20:00	SO	1	I	2
1158	G3	Male	2017-11-25	08:25:00	OB	1	F	2
1159	G3	Male	2017-11-25	08:30:00	OB	1	F	2
1160	G3	Male	2017-11-25	08:35:00	OB	0	F	2
1161	G3	Male	2017-11-25	08:40:00	SO	0.5	F	2
1162	G3	Male	2017-11-25	08:45:00	OB	solo	solo	2
1163	G3	Male	2017-11-25	08:50:00	MO	solo	solo	2
1164	G3	Male	2017-11-25	08:55:00	MO	solo	solo	2
1165	G3	Male	2017-11-25	09:00:00	MO	solo	solo	2
1166	G3	Male	2017-11-25	09:05:00	MO	solo	solo	2
1167	G3	Male	2017-11-25	09:10:00	MO	solo	solo	2
1168	G3	Female	2017-11-25	09:15:00	SO	1	J	2
1169	G3	Female	2017-11-25	09:20:00	FO	1	J	2
1170	G3	Female	2017-11-25	09:25:00	RE	1	J	2
1171	G3	Female	2017-11-25	09:30:00	RE	1	J	2
1172	G3	Female	2017-11-25	09:35:00	RE	0	IJ	2
1173	G3	Female	2017-11-25	09:40:00	RE	0	IJ	2
1174	G3	Female	2017-11-25	09:45:00	RE	0	IJ	2
1175	G3	Female	2017-11-25	09:50:00	RE	0	IJ	2
1176	G3	Female	2017-11-25	09:55:00	FO	0.5	IJ	2
1177	G3	Female	2017-11-25	10:00:00	FO	0.5	IJ	2
1178	G3	Female	2017-11-25	10:05:00	FO	0.5	IJ	2
1179	G3	Female	2017-11-25	10:10:00	OB	0	all	2
1180	G3	Female	2017-11-25	10:15:00	MO	1	I	2
1181	G3	Female	2017-11-25	10:20:00	RE	0	all	2
1182	G3	Infant	2017-11-25	10:25:00	SO	0		2
1183	G3	Infant	2017-11-25	10:30:00	SO			1
1184	G3	Infant	2017-11-25	10:35:00	SO	0	J	2
1185	G3	Infant	2017-11-25	10:40:00	SO	0	J	2
1186	G3	Infant	2017-11-25	10:45:00	SO	solo	solo	2
1187	G3	Infant	2017-11-25	10:50:00	OB	0	J	2
1188	G3	Infant	2017-11-25	10:55:00	OB	0	J	3
1189	G3	Infant	2017-11-25	11:00:00	FO			1
1190	G3	Infant	2017-11-25	11:05:00	FO			2
1191	G3	Infant	2017-11-25	11:10:00	MO			2
1192	G3	Juvenile	2017-11-25	11:15:00	FO			2
1193	G3	Juvenile	2017-11-25	11:20:00	FO			2
1194	G3	Juvenile	2017-11-25	11:25:00	FO			2
1195	G3	Juvenile	2017-11-25	11:30:00	FO			2
1196	G3	Juvenile	2017-11-25	11:35:00	FO	0	F	1
1197	G3	Juvenile	2017-11-25	11:40:00	OB	1	F	1
1198	G3	Juvenile	2017-11-25	11:45:00	MO	1	I	1
1199	G3	Juvenile	2017-11-25	11:50:00	FO	2	M	1
1200	G3	Juvenile	2017-11-25	11:55:00	FO	3	F	1
1201	G3	Juvenile	2017-11-25	12:00:00	MO	2	M	1
1202	G3	Juvenile	2017-11-25	12:05:00	MO	2	M	1
1203	G3	Juvenile	2017-11-25	12:10:00	SO	0	I	1
1204	G3	Juvenile	2017-11-25	12:15:00	SO	1	F	1
1205	G3	Juvenile	2017-11-25	12:20:00	RE	1	F	1
1206	G3	Juvenile	2017-11-25	12:25:00	SO	1	F	2
1207	G3	Juvenile	2017-11-25	12:30:00	RE			2
1208	G3	Juvenile	2017-11-25	12:35:00	RE	3	F	2
1209	G3	Juvenile	2017-11-25	12:40:00	RE	3	F	2
1210	G3	Juvenile	2017-11-25	12:45:00	FO	3	F	2
1211	G3	Juvenile	2017-11-25	12:50:00	RE	3	F	2
1212	G3	Juvenile	2017-11-25	12:55:00	RE	3	F	2
1213	G3	Juvenile	2017-11-25	13:00:00	RE	3	F	2
1214	G3	Juvenile	2017-11-25	13:05:00	OB	3	F	2
1215	G3	Juvenile	2017-11-25	13:10:00	OB	1	F	2
1216	G3	Infant	2017-11-25	13:15:00	OB	0.5	F	2
1217	G3	Infant	2017-11-25	13:20:00	FO	2	M	2
1218	G3	Infant	2017-11-25	13:25:00	FO	2	M	2
1219	G3	Infant	2017-11-25	13:30:00	FO	2	M	2
1220	G3	Infant	2017-11-25	13:35:00	MO	1	J	1
1221	G3	Infant	2017-11-25	13:40:00	MO	1	J	1
1222	G3	Infant	2017-11-25	13:45:00	RE	0	M	1
1223	G3	Infant	2017-11-25	13:50:00	MO	0.1	M	1
1224	G3	Infant	2017-11-25	13:55:00	MO	0.5	M	1
1225	G3	Infant	2017-11-25	14:00:00	MO	0.5	M	1
1226	G3	Infant	2017-11-25	14:05:00	MO	0.5	M	1
1227	G3	Infant	2017-11-25	14:10:00	OB	1	J	1
1228	G3	Juvenile	2017-11-25	14:15:00	RE	0.5	F	1
1229	G3	Juvenile	2017-11-25	14:20:00	RE	0.5	F	1
1230	G3	Juvenile	2017-11-25	14:25:00	RE	0.5	F	1
1231	G3	Juvenile	2017-11-25	14:30:00	RE	0.5	F	1
1232	G3	Juvenile	2017-11-25	14:35:00	SO	0.5	F	1
1233	G3	Juvenile	2017-11-25	14:40:00	SO	0.5	F	1
1234	G3	Juvenile	2017-11-25	14:45:00	FO	1	F	1
1235	G3	Juvenile	2017-11-25	14:50:00	FO	1	F	1
1236	G3	Juvenile	2017-11-25	14:55:00	RE	1	F	1
1237	G3	Juvenile	2017-11-25	15:00:00	RE	1	F	1
1238	G3	Juvenile	2017-11-25	15:05:00	RE	1	F	1
1239	G3	Juvenile	2017-11-25	15:10:00	RE	1	F	1
1240	G3	Female	2017-12-09	06:20:00	SO	0	M	2
1241	G3	Female	2017-12-09	06:25:00	MO	0.5	M	1
1242	G3	Female	2017-12-09	06:30:00	RE	0.5	M	1
1243	G3	Female	2017-12-09	06:35:00	SO	0	M	1
1244	G3	Female	2017-12-09	06:40:00	FO	4	J	1
1245	G3	Female	2017-12-09	06:45:00	FO	4	J	1
1246	G3	Female	2017-12-09	06:50:00	FO	1	I	1
1247	G3	Female	2017-12-09	06:55:00	SO	0	M	1
1248	G3	Female	2017-12-09	07:00:00	SO	0	M	1
1249	G3	Female	2017-12-09	07:05:00	FO	2	M	1
1250	G3	Female	2017-12-09	07:10:00	FO	2	M	1
1251	G3	Female	2017-12-09	07:15:00	FO	2	M	1
1252	G3	Juvenile	2017-12-09	07:20:00	FO	2	M	1
1253	G3	Juvenile	2017-12-09	07:25:00	FO	2	M	1
1254	G3	Juvenile	2017-12-09	07:30:00	OB	0.2	F	2
1255	G3	Juvenile	2017-12-09	07:35:00	OB	1	M	2
1256	G3	Juvenile	2017-12-09	07:40:00	MO	2	F	1
1257	G3	Juvenile	2017-12-09	07:45:00	MO	0	all	1
1258	G3	Juvenile	2017-12-09	07:50:00	MO	0	all	1
1259	G3	Juvenile	2017-12-09	07:55:00	MO	0	all	1
1260	G3	Juvenile	2017-12-09	08:00:00	MO	0	all	1
1261	G3	Juvenile	2017-12-09	08:05:00	RE	0	all	1
1262	G3	Juvenile	2017-12-09	08:10:00	RE	0	all	1
1263	G3	Male	2017-12-09	08:15:00	RE	0	all	1
1264	G3	Male	2017-12-09	08:20:00	RE	0	all	1
1265	G3	Male	2017-12-09	08:25:00	RE	0	all	1
1266	G3	Male	2017-12-09	08:30:00	RE	0	all	1
1267	G3	Male	2017-12-09	08:35:00	RE	0	all	1
1268	G3	Male	2017-12-09	08:40:00	RE	0	all	1
1269	G3	Male	2017-12-09	08:45:00	RE	0	I	1
1270	G3	Male	2017-12-09	08:50:00	RE	0	I	1
1271	G3	Male	2017-12-09	08:55:00	RE	0	I	1
1272	G3	Male	2017-12-09	09:00:00	RE	0	I	1
1273	G3	Male	2017-12-09	09:05:00	RE	0	I	1
1274	G3	Male	2017-12-09	09:10:00	RE	0	I	1
1275	G3	Male	2017-12-09	09:15:00	RE	0	I	1
1276	G3	Male	2017-12-09	09:20:00	RE	0	I	1
1277	G3	Infant	2017-12-09	09:25:00	RE	0	J	1
1278	G3	Infant	2017-12-09	09:30:00	MO	1	J	1
1279	G3	Infant	2017-12-09	09:35:00	MO	1	J	1
1280	G3	Infant	2017-12-09	09:40:00	MO	1	J	1
1281	G3	Infant	2017-12-09	09:45:00	RE	0	M	1
1282	G3	Infant	2017-12-09	09:50:00	RE	0	M	1
1283	G3	Infant	2017-12-09	09:55:00	RE	0	M	1
1284	G3	Infant	2017-12-09	10:00:00	MO	0.5	M	1
1285	G3	Infant	2017-12-09	10:05:00	MO	0.5	M	1
1286	G3	Infant	2017-12-09	10:10:00	MO	0.5	M	1
1287	G3	Infant	2017-12-09	10:15:00	RE	0	M	1
1288	G3	Infant	2017-12-09	10:20:00	RE	0	M	1
1289	G3	Female	2017-12-09	10:25:00	MO	1	M	1
1290	G3	Female	2017-12-09	10:30:00	RE	1	M	1
1291	G3	Female	2017-12-09	10:35:00	RE	1	all	1
1292	G3	Female	2017-12-09	10:40:00	RE	0	all	1
1293	G3	Female	2017-12-09	10:45:00	RE	0	all	1
1294	G3	Female	2017-12-09	10:50:00	RE	0	all	1
1295	G3	Female	2017-12-09	10:55:00	RE	0	all	1
1296	G3	Female	2017-12-09	11:00:00	RE	0	all	1
1297	G3	Female	2017-12-09	11:05:00	RE	0	all	1
1298	G3	Female	2017-12-09	11:10:00	RE	0	all	1
1299	G3	Female	2017-12-09	11:15:00	RE	0	all	1
1300	G3	Female	2017-12-09	11:20:00	RE	0	all	1
1301	G3	Juvenile	2017-12-09	11:25:00	RE	0	all	1
1302	G3	Juvenile	2017-12-09	11:30:00	RE	0	all	1
1303	G3	Juvenile	2017-12-09	11:35:00	RE	0	all	1
1304	G3	Juvenile	2017-12-09	11:40:00	RE	0	all	1
1305	G3	Juvenile	2017-12-09	11:45:00	RE	0	all	1
1306	G3	Juvenile	2017-12-09	11:50:00	RE	0	all	1
1307	G3	Juvenile	2017-12-09	11:55:00	RE	0	all	1
1308	G3	Juvenile	2017-12-09	12:00:00	RE	0	all	1
1309	G3	Juvenile	2017-12-09	12:05:00	FO	1	M	1
1310	G3	Juvenile	2017-12-09	12:10:00	FO	1	M	1
1311	G3	Juvenile	2017-12-09	12:15:00	RE	1	M	1
1312	G3	Juvenile	2017-12-09	12:20:00	RE	1	M	1
1313	G3	Male	2017-12-09	12:25:00	MO	1	F	1
1314	G3	Male	2017-12-09	12:30:00	FO	1	F	1
1315	G3	Male	2017-12-09	12:35:00	FO	1	F	1
1316	G3	Male	2017-12-09	12:40:00	MO	1	F	1
1317	G3	Male	2017-12-09	12:45:00	RE	0.5	F	1
1318	G3	Male	2017-12-09	12:50:00	RE	1	J	1
1319	G3	Male	2017-12-09	12:55:00	RE	2	F	1
1320	G3	Male	2017-12-09	13:00:00	OB	1	F	1
1321	G3	Male	2017-12-09	13:05:00	MO	1	F	1
1322	G3	Male	2017-12-09	13:10:00	MO	1	F	1
1323	G3	Male	2017-12-09	13:15:00	MO	1	F	1
1324	G3	Infant	2017-12-09	13:20:00	RE	0	J	1
1325	G3	Infant	2017-12-09	13:25:00	RE	0	J	1
1326	G3	Infant	2017-12-09	13:30:00	RE	0	J	1
1327	G3	Infant	2017-12-09	13:35:00	RE	0	J	1
1328	G3	Infant	2017-12-09	13:40:00	RE	0	J	1
1329	G3	Infant	2017-12-09	13:45:00	RE	0	J	1
1330	G3	Infant	2017-12-09	13:50:00	RE	0	J	1
1331	G3	Infant	2017-12-09	13:55:00	RE	0	J	1
1332	G3	Infant	2017-12-09	14:00:00	RE	0	J	1
1333	G3	Infant	2017-12-09	14:05:00	RE	0	J	1
1334	G3	Infant	2017-12-09	14:10:00	RE	0	J	1
1335	G3	Infant	2017-12-09	14:15:00	RE	0	J	1
1336	G3	Infant	2017-12-09	14:20:00	RE	1	J	1
1337	G3	Female	2017-12-09	14:25:00	RE	1	J	1
1338	G3	Female	2017-12-09	14:30:00	RE	0.5	M	1
1339	G3	Female	2017-12-09	14:35:00	RE	1	M	1
1340	G3	Female	2017-12-09	14:40:00	MO	1	M	1
1341	G3	Female	2017-12-09	14:45:00	MO	1	M	1
1342	G3	Female	2017-12-09	14:50:00	MO	1	M	1
1343	G3	Female	2017-12-09	14:55:00	MO	1	M	1
1344	G3	Female	2017-12-09	15:00:00	MO	1	M	1
1345	G3	Female	2017-12-09	15:05:00	MO	1	I	1
1346	G3	Female	2017-12-09	15:10:00	MO	1	I	1
1347	G3	Juvenile	2017-12-09	15:15:00	MO	1	I	1
1348	G3	Juvenile	2017-12-09	15:20:00	MO	1	I	1
1349	G3	Juvenile	2017-12-09	15:25:00	FO	0.5	M	1
1350	G3	Juvenile	2017-12-09	15:30:00	MO	0.5	M	1
1351	G4	Female	2017-10-03	07:45:00	RE			2
1352	G4	Female	2017-10-03	07:50:00	RE			1
1353	G4	Female	2017-10-03	07:55:00	FO	1	J	1
1354	G4	Female	2017-10-03	08:00:00	FO	1	J	1
1355	G4	Female	2017-10-03	08:05:00	SO	0.5	J	1
1356	G4	Female	2017-10-03	08:10:00	SO	0.2	M	1
1357	G4	Female	2017-10-03	08:15:00	MO	0.5	M	1
1358	G4	Female	2017-10-03	08:20:00	MO	0.2	M	1
1359	G4	Female	2017-10-03	08:25:00	RE	0	J	1
1360	G4	Female	2017-10-03	08:30:00	MO	2	MJ	1
1361	G4	Female	2017-10-03	08:35:00	SO	0	M	1
1362	G4	Female	2017-10-03	08:40:00	RE			1
1363	G4	Juvenile	2017-10-03	08:45:00	MO	1	all	1
1364	G4	Juvenile	2017-10-03	08:50:00	SO	1	all	1
1365	G4	Juvenile	2017-10-03	08:55:00	FO			1
1366	G4	Juvenile	2017-10-03	09:00:00	RE	1.5	F	1
1367	G4	Juvenile	2017-10-03	09:05:00	RE	3	FM	1
1368	G4	Juvenile	2017-10-03	09:10:00	MO			1
1369	G4	Juvenile	2017-10-03	09:15:00	MO			1
1370	G4	Juvenile	2017-10-03	09:20:00	MO			1
1371	G4	Juvenile	2017-10-03	09:25:00	MO			1
1372	G4	Juvenile	2017-10-03	09:30:00	MO	3	FM	1
1373	G4	Juvenile	2017-10-03	09:35:00	RE	1	FM	1
1374	G4	Male	2017-10-03	09:40:00	RE	1	F	1
1375	G4	Male	2017-10-03	09:45:00	RE	0	F	1
1376	G4	Male	2017-10-03	09:50:00	RE	0	F	1
1377	G4	Male	2017-10-03	09:55:00	RE	0	F	1
1378	G4	Male	2017-10-03	10:00:00	RE	0	F	1
1379	G4	Male	2017-10-03	10:05:00	RE	1	FJ	1
1380	G4	Male	2017-10-03	10:10:00	RE	1	FJ	1
1381	G4	Male	2017-10-03	10:15:00	RE	1	FJ	1
1382	G4	Male	2017-10-03	10:20:00	RE	1	FJ	1
1383	G4	Male	2017-10-03	10:25:00	RE	0	all	1
1384	G4	Male	2017-10-03	10:30:00	RE	0	all	1
1385	G4	Male	2017-10-03	10:40:00	RE	0	all	1
1386	G4	Male	2017-10-03	11:50:00	RE	0	all	1
1387	G4	Male	2017-10-03	11:55:00	RE	0	all	1
1388	G4	Male	2017-10-03	12:00:00	OB	0	all	1
1389	G4	Male	2017-10-03	12:05:00	OB	0	all	1
1390	G4	Male	2017-10-03	12:10:00	OB	0	all	2
1391	G4	Male	2017-10-03	12:15:00	OB	0	all	3
1392	G4	Male	2017-10-03	12:20:00	OB	0	all	3
1393	G4	Male	2017-10-03	12:25:00	OB	0	all	3
1394	G4	Male	2017-10-03	12:30:00	OB	2	F	1
1395	G4	Male	2017-10-03	12:35:00	OB	1	J	1
1396	G4	Male	2017-10-03	12:40:00	OB	2	FJ	1
1397	G4	Male	2017-10-03	12:45:00	RE	2	FJ	1
1398	G4	Female	2017-10-03	12:50:00	MO	1	M	1
1399	G4	Female	2017-10-03	12:55:00	SO	0	M	1
1400	G4	Female	2017-10-03	13:00:00	MO	0.2	M	1
1401	G4	Female	2017-10-03	13:05:00	RE	0.5	M	1
1402	G4	Female	2017-10-03	13:10:00	RE	0.5	M	1
1403	G4	Female	2017-10-03	13:15:00	RE	0	J	1
1404	G4	Female	2017-10-03	13:20:00	FO	0		1
1405	G4	Female	2017-10-03	13:25:00	MO	2	all	1
1406	G4	Female	2017-10-03	13:30:00	RE	2	all	1
1407	G4	Female	2017-10-03	13:35:00	MO	3	all	1
1408	G4	Female	2017-10-03	13:40:00	MO			2
1409	G4	Female	2017-10-03	13:45:00	MO			2
1410	G4	Juvenile	2017-10-03	13:50:00	OB			2
1411	G4	Juvenile	2017-10-03	13:55:00	OB			2
1412	G4	Juvenile	2017-10-03	14:00:00	OB			2
1413	G4	Juvenile	2017-10-03	14:05:00	MO			1
1414	G4	Juvenile	2017-10-03	14:10:00	RE	0	M	1
1415	G4	Juvenile	2017-10-03	14:15:00	RE	0	M	1
1416	G4	Juvenile	2017-10-03	14:20:00	RE	0.2	M	1
1417	G4	Juvenile	2017-10-03	14:25:00	RE	0	M	1
1418	G4	Male	2017-10-03	14:30:00	OB	0	F	1
1419	G4	Male	2017-10-03	14:35:00	RE	0	F	1
1420	G4	Male	2017-10-03	14:40:00	RE	0	F	1
1421	G4	Male	2017-10-03	14:45:00	OB	1	J	1
1422	G4	Male	2017-10-03	14:50:00	FO	0.5	J	1
1423	G4	Male	2017-10-03	14:55:00	FO	0.5	J	1
1424	G4	Male	2017-10-04	06:35:00	FO			2
1425	G4	Male	2017-10-04	06:40:00	RE			2
1426	G4	Male	2017-10-04	06:45:00	RE			2
1427	G4	Male	2017-10-04	06:50:00	RE			2
1428	G4	Male	2017-10-04	06:55:00	FO			2
1429	G4	Male	2017-10-04	07:00:00	FO			2
1430	G4	Male	2017-10-04	07:05:00	RE			2
1431	G4	Male	2017-10-04	07:10:00	SO			1
1432	G4	Male	2017-10-04	07:15:00	SO	0	F	1
1433	G4	Male	2017-10-04	07:20:00	SO	0	F	1
1434	G4	Male	2017-10-04	07:25:00	SO	0	F	1
1435	G4	Male	2017-10-04	07:30:00	MO	0.2	F	1
1436	G4	Female	2017-10-04	07:35:00	MO	0.2	M	1
1437	G4	Female	2017-10-04	07:40:00	MO			1
1438	G4	Female	2017-10-04	07:45:00	SO	0	M	1
1439	G4	Female	2017-10-04	07:50:00	MO	0	M	1
1440	G4	Female	2017-10-04	07:55:00	MO	1	M	1
1441	G4	Female	2017-10-04	08:00:00	MO	1	M	1
1442	G4	Female	2017-10-04	08:05:00	RE			1
1443	G4	Female	2017-10-04	08:10:00	RE	0	all	1
1444	G4	Female	2017-10-04	08:15:00	RE	0	all	1
1445	G4	Female	2017-10-04	08:20:00	RE	2	all	1
1446	G4	Female	2017-10-04	08:25:00	MO			1
1447	G4	Female	2017-10-04	08:30:00	RE			1
1448	G4	Juvenile	2017-10-04	08:35:00	RE			1
1449	G4	Juvenile	2017-10-04	08:40:00	RE	0	M	1
1450	G4	Juvenile	2017-10-04	08:45:00	MO	0.2	F
1451	G4	Juvenile	2017-10-04	08:50:00	RE	0	F	1
1452	G4	Juvenile	2017-10-04	08:55:00	RE	0	F	1
1453	G4	Juvenile	2017-10-04	09:00:00	RE	0	F	1
1454	G4	Juvenile	2017-10-04	09:05:00	RE	0	F	1
1455	G4	Juvenile	2017-10-04	09:10:00	RE	0	F	1
1456	G4	Juvenile	2017-10-04	09:15:00	RE	0	F	1
1457	G4	Juvenile	2017-10-04	09:20:00	RE	0	F	1
1458	G4	Juvenile	2017-10-04	09:25:00	RE	0	F	1
1459	G4	Juvenile	2017-10-04	09:30:00	RE	0	F	1
1460	G4	Male	2017-10-16	06:30:00	SO	0	F	1
1461	G4	Male	2017-10-16	06:35:00	SO	0	F	1
1462	G4	Male	2017-10-16	06:40:00	SO	2	F	1
1463	G4	Male	2017-10-16	06:45:00	MO	2	F	1
1464	G4	Male	2017-10-16	06:50:00	MO	2	F	1
1465	G4	Male	2017-10-16	06:55:00	MO	2	F	1
1466	G4	Male	2017-10-16	07:00:00	MO	2	F	1
1467	G4	Male	2017-10-16	07:05:00	MO	1	F	1
1468	G4	Male	2017-10-16	07:10:00	OB	2	F	2
1469	G4	Male	2017-10-16	07:15:00	OB	3	F	2
1470	G4	Male	2017-10-16	07:20:00	FO	1	F	2
1471	G4	Male	2017-10-16	07:25:00	FO	1	F	2
1472	G4	Female	2017-10-16	07:30:00	FO	0.5	M	2
1473	G4	Female	2017-10-16	07:35:00	FO	1	M	1
1474	G4	Female	2017-10-16	07:40:00	FO	1	M	1
1475	G4	Female	2017-10-16	07:45:00	FO	1	M	1
1476	G4	Female	2017-10-16	07:50:00	FO	3	M	1
1477	G4	Female	2017-10-16	07:55:00	FO	3	M	1
1478	G4	Female	2017-10-16	08:00:00	MO			1
1479	G4	Female	2017-10-16	08:05:00	RE	0.5	M	1
1480	G4	Female	2017-10-16	08:10:00	RE	0.5	M	1
1481	G4	Female	2017-10-16	08:15:00	RE	0.3	M	1
1482	G4	Female	2017-10-16	08:20:00	RE	0.3	M	1
1483	G4	Female	2017-10-16	08:25:00	MO	1	M	1
1484	G4	Juvenile	2017-10-16	08:30:00	MO	3	FM	1
1485	G4	Juvenile	2017-10-16	08:35:00	MO	3	FM	1
1486	G4	Juvenile	2017-10-16	08:40:00	MO	1	F	1
1487	G4	Juvenile	2017-10-16	08:45:00	MO	1	F	1
1488	G4	Juvenile	2017-10-16	08:50:00	RE	0.5	F	1
1489	G4	Juvenile	2017-10-16	08:55:00	RE	2	F	1
1490	G4	Juvenile	2017-10-16	09:00:00	RE	0	M	1
1491	G4	Juvenile	2017-10-16	09:05:00	RE	0	M	1
1492	G4	Juvenile	2017-10-16	09:10:00	RE	0	M	1
1493	G4	Juvenile	2017-10-16	09:15:00	RE	0	M	1
1494	G4	Juvenile	2017-10-16	09:20:00	RE	0	M	1
1495	G4	Male	2017-10-16	09:25:00	RE	0	all	1
1496	G4	Male	2017-10-16	09:30:00	RE	0	all	1
1497	G4	Male	2017-10-16	09:35:00	RE	0	all	1
1498	G4	Male	2017-10-16	09:40:00	RE	0	all	1
1499	G4	Male	2017-10-16	09:45:00	RE	0	all	1
1500	G4	Male	2017-10-16	09:50:00	RE	0	all	1
1501	G4	Male	2017-10-16	09:55:00	RE	0	all	1
1502	G4	Male	2017-10-16	10:00:00	FO			1
1503	G4	Male	2017-10-16	10:05:00	FO			1
1504	G4	Male	2017-10-16	10:10:00	FO			1
1505	G4	Male	2017-10-16	10:15:00	RE	0	all	1
1506	G4	Male	2017-10-16	10:20:00	RE	0	all	1
1507	G4	Male	2017-10-16	10:25:00	RE	0	all	1
1508	G4	Female	2017-10-16	10:30:00	RE	0	all	1
1509	G4	Female	2017-10-16	10:35:00	RE	0	all	1
1510	G4	Female	2017-10-16	10:40:00	RE	0	all	1
1511	G4	Female	2017-10-16	10:45:00	RE	0	all	1
1512	G4	Female	2017-10-16	10:50:00	RE	0	all	1
1513	G4	Female	2017-10-16	10:55:00	RE	0	all	1
1514	G4	Female	2017-10-16	11:00:00	RE	0	all	1
1515	G4	Female	2017-10-16	11:05:00	RE	0	all	1
1516	G4	Female	2017-10-16	11:10:00	RE	0	all	1
1517	G4	Female	2017-10-16	11:15:00	RE	0	all	1
1518	G4	Female	2017-10-16	11:20:00	RE	0	all	1
1519	G4	Female	2017-10-16	11:25:00	RE	0	all	1
1520	G4	Juvenile	2017-10-16	11:30:00	RE	0	all	1
1521	G4	Juvenile	2017-10-16	11:35:00	RE	0	all	1
1522	G4	Juvenile	2017-10-16	11:40:00	RE	0	all	1
1523	G4	Juvenile	2017-10-16	11:45:00	RE	0	all	1
1524	G4	Juvenile	2017-10-16	11:50:00	RE	0	all	1
1525	G4	Juvenile	2017-10-16	11:55:00	RE	0	all	1
1526	G4	Juvenile	2017-10-16	12:00:00	RE	0	all	1
1527	G4	Juvenile	2017-10-16	12:05:00	RE	0	all	1
1528	G4	Juvenile	2017-10-16	12:10:00	RE	0	all	1
1529	G4	Juvenile	2017-10-16	12:15:00	RE	0	all	1
1530	G4	Male	2017-10-16	12:20:00	MO			2
1531	G4	Male	2017-10-16	12:25:00	MO			2
1532	G4	Male	2017-10-16	12:30:00	MO			2
1533	G4	Male	2017-10-16	12:35:00	RE	solo	solo	2
1534	G4	Male	2017-10-16	12:40:00	RE	solo	solo	2
1535	G4	Male	2017-10-16	12:45:00	RE	solo	solo	2
1536	G4	Male	2017-10-16	12:50:00	RE	solo	solo	2
1537	G4	Male	2017-10-16	12:55:00	RE	solo	solo	2
1538	G4	Male	2017-10-16	13:00:00	RE	solo	solo	2
1539	G4	Male	2017-10-16	13:05:00	RE	solo	solo	2
1540	G4	Male	2017-10-16	13:10:00	RE	solo	solo	2
1541	G4	Male	2017-10-16	13:15:00	RE			1
1542	G4	Female	2017-10-16	13:20:00	MO			1
1543	G4	Female	2017-10-16	13:25:00	MO			1
1544	G4	Female	2017-10-16	13:30:00	MO			1
1545	G4	Female	2017-10-16	13:35:00	MO			1
1546	G4	Female	2017-10-16	13:40:00	OB	1	M	1
1547	G4	Female	2017-10-16	13:45:00	OB	1	M	1
1548	G4	Female	2017-10-16	13:50:00	MO	0.5	M	1
1549	G4	Female	2017-10-16	13:55:00	RE	1	M	1
1550	G4	Female	2017-10-16	14:00:00	RE	0.2	M	1
1551	G4	Female	2017-10-16	14:05:00	RE	0.2	M	1
1552	G4	Female	2017-10-16	14:10:00	RE	0.2	M	1
1553	G4	Female	2017-10-16	14:15:00	MO	0.5	M	1
1554	G4	Juvenile	2017-10-16	14:20:00	MO	2	FM	1
1555	G4	Juvenile	2017-10-16	14:25:00	RE	1	F	1
1556	G4	Juvenile	2017-10-16	14:30:00	RE	1	F	1
1557	G4	Juvenile	2017-10-16	14:35:00	RE	0.5	M	1
1558	G4	Juvenile	2017-10-16	14:40:00	RE	0.5	M	1
1559	G4	Juvenile	2017-10-16	14:45:00	RE	0.5	M	1
1560	G4	Juvenile	2017-10-16	14:50:00	RE	0.5	M	1
1561	G4	Juvenile	2017-10-16	14:55:00	MO	2	FM	1
1562	G4	Juvenile	2017-10-16	15:00:00	RE	3	FM	1
1563	G4	Juvenile	2017-10-16	15:05:00	RE			1
1564	G4	Juvenile	2017-10-16	15:10:00	MO
1565	G4	Juvenile	2017-10-16	15:15:00	MO	1	M	1
1566	G4	Female	2017-10-16	15:20:00	MO	1	M	1
1567	G4	Female	2017-10-16	15:25:00	MO	1	M	1
1568	G4	Female	2017-10-16	15:30:00	MO	1	M	1
1569	G4	Female	2017-10-16	15:35:00	RE	0	J
1570	G4	Female	2017-10-16	15:40:00	RE	0	J
1571	G4	Female	2017-10-16	15:45:00	RE	0	J
1572	G4	Female	2017-10-16	15:50:00	RE	0	J
1573	G4	Female	2017-10-16	15:55:00	RE	0	J
1574	G4	Female	2017-10-16	16:00:00	MO	1	J
1575	G4	Female	2017-10-16	16:05:00	MO
1576	G4	Female	2017-10-16	16:10:00	MO
1577	G4	Female	2017-10-16	16:15:00	FO	3	M	2
1578	G4	Male	2017-10-16	16:20:00	FO	3	F	2
1579	G4	Male	2017-10-16	16:25:00	FO	3	F	2
1580	G4	Male	2017-10-16	16:30:00	FO	3	F	2
1581	G4	Male	2017-10-16	16:35:00	FO	3	F	2
1582	G4	Male	2017-10-16	16:40:00	FO	3	F	2
1583	G4	Male	2017-10-16	16:45:00	FO	3	F	2
1584	G4	Male	2017-10-16	16:50:00	MO			2
1585	G4	Male	2017-10-16	16:55:00	MO			2
1586	G4	Male	2017-10-16	17:00:00	MO			2
1587	G4	Male	2017-10-16	17:05:00	FO			2
1588	G4	Male	2017-10-16	17:10:00	FO			2
1589	G4	Male	2017-10-16	17:15:00	FO			2
1590	G4	Juvenile	2017-10-16	17:20:00	FO			2
1591	G4	Juvenile	2017-10-16	17:25:00	FO			2
1592	G4	Juvenile	2017-10-16	17:30:00	FO			2
1593	G4	Juvenile	2017-10-16	17:35:00	FO			2
1594	G4	Male	2017-10-17	15:20:00	OB	1	F	2
1595	G4	Male	2017-10-17	15:25:00	RE	0.2	F	2
1596	G4	Male	2017-10-17	15:30:00	RE	0.2	F	2
1597	G4	Male	2017-10-17	15:35:00	RE	0.2	F	2
1598	G4	Male	2017-10-17	15:40:00	MO	0.2		2
1599	G4	Male	2017-10-17	15:45:00	OB	0	F	2
1600	G4	Male	2017-10-17	15:50:00	OB	0	F	2
1601	G4	Male	2017-10-17	15:55:00	OB	0	F	2
1602	G4	Male	2017-10-17	16:00:00	OB	0	F	2
1603	G4	Male	2017-10-17	16:05:00	OB	0	F	2
1604	G4	Male	2017-10-17	16:10:00	MO			2
1605	G4	Male	2017-10-17	16:15:00	MO			2
1606	G4	Female	2017-10-17	16:20:00	MO			2
1607	G4	Female	2017-10-17	16:25:00	MO			2
1608	G4	Female	2017-10-17	16:30:00	RE	0	M	2
1609	G4	Female	2017-10-17	16:35:00	RE	0	M	2
1610	G4	Female	2017-10-17	16:40:00	FO	3	M	2
1611	G4	Female	2017-10-17	16:45:00	FO	3	M	1
1612	G4	Female	2017-10-17	16:50:00	FO	3	M	1
1613	G4	Juvenile	2017-10-25	06:10:00	RE	1	F	2
1614	G4	Juvenile	2017-10-25	06:15:00	SO			2
1615	G4	Juvenile	2017-10-25	06:20:00	FO	1	FM	2
1616	G4	Juvenile	2017-10-25	06:25:00	FO	1	FM	2
1617	G4	Juvenile	2017-10-25	06:30:00	FO	1	FM	2
1618	G4	Juvenile	2017-10-25	06:35:00	FO	1	FM	2
1619	G4	Juvenile	2017-10-25	06:40:00	FO	1	FM	2
1620	G4	Juvenile	2017-10-25	06:45:00	FO	1	FM	2
1621	G4	Juvenile	2017-10-25	06:50:00	FO	1	FM	2
1622	G4	Juvenile	2017-10-25	06:55:00	FO	1	FM	2
1623	G4	Juvenile	2017-10-25	07:00:00	MO			1
1624	G4	Male	2017-10-25	10:25:00	RE	0	F	2
1625	G4	Male	2017-10-25	10:30:00	RE	0	F	2
1626	G4	Male	2017-10-25	10:35:00	RE	0	F	2
1627	G4	Male	2017-10-25	10:40:00	RE	0	F	2
1628	G4	Male	2017-10-25	10:45:00	RE	0	F	2
1629	G4	Male	2017-10-25	10:50:00	RE	0	F	2
1630	G4	Male	2017-10-25	10:55:00	FO			2
1631	G4	Male	2017-10-25	11:00:00	FO			2
1632	G4	Male	2017-10-25	11:05:00	FO			2
1633	G4	Male	2017-10-25	11:10:00	FO			2
1634	G4	Male	2017-10-25	11:15:00	RE	1	F	2
1635	G4	Male	2017-10-25	11:20:00	RE	1	F	1
1636	G4	Female	2017-10-25	11:25:00	RE	1	M	1
1637	G4	Female	2017-10-25	11:30:00	RE	1	M	1
1638	G4	Female	2017-10-25	11:35:00	RE	1	M	1
1639	G4	Female	2017-10-25	11:40:00	FO			1
1640	G4	Female	2017-10-25	11:45:00	FO			1
1641	G4	Female	2017-10-25	11:50:00	FO			1
1642	G4	Female	2017-10-25	11:55:00	FO			1
1643	G4	Female	2017-10-25	12:00:00	MO	1	M	1
1644	G4	Juvenile	2017-11-13	15:10:00	RE	0.5	M	1
1645	G4	Juvenile	2017-11-13	15:15:00	RE	0.5	M	1
1646	G4	Juvenile	2017-11-13	15:20:00	RE	0.5	M	1
1647	G4	Juvenile	2017-11-13	15:25:00	RE	0.5	M	1
1648	G4	Juvenile	2017-11-13	15:30:00	RE	0.5	M	1
1649	G4	Juvenile	2017-11-13	15:35:00	RE	1	M	1
1650	G4	Juvenile	2017-11-13	15:40:00	RE	1	M	1
1651	G4	Juvenile	2017-11-14	06:15:00	SO			2
1652	G4	Juvenile	2017-11-14	06:20:00	FO			2
1653	G4	Juvenile	2017-11-14	06:25:00	MO	2	F	2
1654	G4	Juvenile	2017-11-14	06:30:00	SO	1	F	2
1655	G4	Juvenile	2017-11-14	06:35:00	OB	1	F	2
1656	G4	Juvenile	2017-11-14	06:40:00	FO			2
1657	G4	Juvenile	2017-11-14	06:45:00	RE	2	M	2
1658	G4	Juvenile	2017-11-14	06:50:00	FO			2
1659	G4	Juvenile	2017-11-14	06:55:00	RE	2	M	2
1660	G4	Juvenile	2017-11-14	07:00:00	MO	solo	solo	1
1661	G4	Juvenile	2017-11-14	07:05:00	MO	solo	solo	1
1662	G4	Juvenile	2017-11-14	07:10:00	MO	solo	solo	1
1663	G4	Male	2017-11-14	07:15:00	OB	3	F	2
1664	G4	Male	2017-11-14	07:20:00	MO	1	F	1
1665	G4	Male	2017-11-14	07:25:00	MO	1	F	1
1666	G4	Male	2017-11-14	07:30:00	MO	1	F	1
1667	G4	Male	2017-11-14	07:35:00	MO	1	F	1
1668	G4	Male	2017-11-14	07:40:00	OB			1
1669	G4	Male	2017-11-14	07:45:00	MO			1
1670	G4	Male	2017-11-14	07:50:00	MO			1
1671	G4	Male	2017-11-14	07:55:00	MO			1
1672	G4	Male	2017-11-14	09:00:00	MO			1
1673	G4	Female	2017-11-14	09:25:00	MO	1	J	1
1674	G4	Female	2017-11-14	09:30:00	MO	1	J	1
1675	G4	Female	2017-11-14	09:35:00	RE	1	J	2
1676	G4	Female	2017-11-14	09:40:00	RE	1	J	2
1677	G4	Female	2017-11-14	09:45:00	RE	1	J	2
1678	G4	Female	2017-11-14	09:50:00	RE	1	J	2
1679	G4	Female	2017-11-14	09:55:00	RE	1	J	2
1680	G4	Female	2017-11-14	10:00:00	RE	1	J	2
1681	G4	Male	2017-11-14	10:05:00	RE	1	F	2
1682	G4	Male	2017-11-14	10:10:00	RE	1	F	2
1683	G4	Male	2017-11-14	10:15:00	RE	1	F	2
1684	G4	Male	2017-11-14	10:20:00	RE	1	F	2
1685	G4	Male	2017-11-14	10:25:00	RE	1	F	2
1686	G4	Male	2017-11-14	10:30:00	RE	1	F	2
1687	G4	Male	2017-11-14	10:35:00	RE	1	F	2
1688	G4	Male	2017-11-14	10:40:00	RE	1	F	2
1689	G4	Male	2017-11-14	10:45:00	RE	1	F	2
1690	G4	Male	2017-11-14	10:50:00	RE	1	F	2
1691	G4	Male	2017-11-14	10:55:00	RE	1	F	2
1692	G4	Juvenile	2017-11-14	11:00:00	RE	1	F	2
1693	G4	Juvenile	2017-11-14	11:05:00	RE	1	F	2
1694	G4	Juvenile	2017-11-14	11:10:00	RE	1	F	2
1695	G4	Juvenile	2017-11-14	11:15:00	RE	1	F	2
1696	G4	Juvenile	2017-11-14	11:20:00	RE	1	F	2
1697	G4	Juvenile	2017-11-14	11:25:00	RE	1	F	2
1698	G4	Juvenile	2017-11-14	11:30:00	RE	1	F	2
1699	G4	Juvenile	2017-11-14	11:35:00	RE	1	M	2
1700	G4	Juvenile	2017-11-14	11:40:00	RE	1	M	2
1701	G4	Juvenile	2017-11-14	11:45:00	RE	1	M	2
1702	G4	Juvenile	2017-11-14	11:50:00	RE	1	M	2
1703	G4	Juvenile	2017-11-14	11:55:00	RE	1	M	2
1704	G4	Female	2017-11-14	12:00:00	RE	1	M	2
1705	G4	Female	2017-11-14	12:05:00	FO			2
1706	G4	Female	2017-11-14	12:10:00	FO			2
1707	G4	Female	2017-11-14	12:15:00	MO			1
1708	G4	Female	2017-11-14	12:20:00	MO			1
1709	G4	Female	2017-11-14	12:25:00	RE	2	M	2
1710	G4	Female	2017-11-14	12:30:00	RE	2	M	2
1711	G4	Female	2017-11-14	12:35:00	RE	3	M	2
1712	G4	Female	2017-11-14	12:40:00	RE	3	M	2
1713	G4	Female	2017-11-14	12:45:00	RE	3	M	2
1714	G4	Female	2017-11-14	12:50:00	MO			1
1715	G4	Female	2017-11-14	12:55:00	MO			1
1716	G4	Juvenile	2017-11-14	13:00:00	MO			1
1717	G4	Juvenile	2017-11-14	13:05:00	MO			1
1718	G4	Juvenile	2017-11-14	13:10:00	MO			1
1719	G4	Juvenile	2017-11-14	13:15:00	MO			1
1720	G4	Juvenile	2017-11-14	13:20:00	SO	1	FM	1
1721	G4	Juvenile	2017-11-14	13:25:00	SO	1	FM	1
1722	G4	Juvenile	2017-11-14	13:30:00	SO	1	FM	1
1723	G4	Juvenile	2017-11-14	13:35:00	RE	1	F	1
1724	G4	Juvenile	2017-11-14	13:40:00	RE	1	F	1
1725	G4	Juvenile	2017-11-14	13:45:00	RE	1	F	1
1726	G4	Juvenile	2017-11-14	13:50:00	RE	1	F	1
1727	G4	Juvenile	2017-11-14	13:55:00	RE	1	F	1
1728	G4	Male	2017-11-14	14:00:00	RE	0	F	1
1729	G4	Male	2017-11-14	14:05:00	RE	0	F	1
1730	G4	Male	2017-11-14	14:10:00	RE	0	F	1
1731	G4	Male	2017-11-14	14:15:00	MO	0	F	1
1732	G4	Male	2017-11-14	14:20:00	MO	0	F	2
1733	G4	Male	2017-11-14	14:25:00	MO	0	F	2
1734	G4	Male	2017-11-14	14:30:00	MO	1	F	2
1735	G4	Male	2017-11-14	14:35:00	RE	1	F	1
1736	G4	Male	2017-11-14	14:40:00	RE	1	F	1
1737	G4	Male	2017-11-14	14:45:00	RE	1	F	1
1738	G4	Male	2017-11-14	14:50:00	RE	1	F	1
1739	G4	Male	2017-11-14	14:55:00	RE	1	F	1
1740	G4	Juvenile	2017-11-14	15:00:00	RE	1	M	1
1741	G4	Juvenile	2017-11-14	15:05:00	RE	1	M	1
1742	G4	Juvenile	2017-11-14	15:10:00	RE	1	M	1
1743	G4	Juvenile	2017-11-14	15:15:00	RE	1	M	1
1744	G4	Juvenile	2017-11-14	15:20:00	SO	0		1
1745	G4	Juvenile	2017-11-14	15:25:00	SO	0		1
1746	G4	Juvenile	2017-11-14	15:30:00	SO	0		1
1747	G4	Female	2017-11-28	06:30:00	RE			2
1748	G4	Female	2017-11-28	06:35:00	FO	1	J	1
1749	G4	Female	2017-11-28	06:40:00	FO	1	J	1
1750	G4	Female	2017-11-28	06:45:00	RE			1
1751	G4	Female	2017-11-28	06:50:00	OB	2	J	2
1752	G4	Female	2017-11-28	06:55:00	MO	1	J	2
1753	G4	Female	2017-11-28	07:00:00	OB	1	J	2
1754	G4	Female	2017-11-28	07:05:00	OB	0.5	M	2
1755	G4	Female	2017-11-28	07:10:00	FO	0.5	M	2
1756	G4	Female	2017-11-28	07:15:00	RE	0	M	1
1757	G4	Female	2017-11-28	07:20:00	RE	0	M	1
1758	G4	Female	2017-11-28	07:25:00	RE	0	M	2
1759	G4	Juvenile	2017-11-28	07:30:00	RE	0	M	2
1760	G4	Juvenile	2017-11-28	07:35:00	MO	1	F	1
1761	G4	Juvenile	2017-11-28	07:40:00	OB	solo	solo	1
1762	G4	Juvenile	2017-11-28	07:45:00	OB	solo	solo	1
1763	G4	Juvenile	2017-11-28	07:50:00	MO	solo	solo	1
1764	G4	Juvenile	2017-11-28	07:55:00	SO	solo	solo	1
1765	G4	Juvenile	2017-11-28	08:00:00	RE	4	M	2
1766	G4	Juvenile	2017-11-28	08:05:00	RE	1	F	2
1767	G4	Juvenile	2017-11-28	08:10:00	FO	solo	solo	2
1768	G4	Juvenile	2017-11-28	08:15:00	MO	1	I	1
1769	G4	Juvenile	2017-11-28	08:20:00	FO	1	I	2
1770	G4	Juvenile	2017-11-28	08:25:00	FO			2
1771	G4	Juvenile	2017-11-28	08:30:00	MO			1
1772	G4	Juvenile	2017-11-28	08:35:00	OB	2	I	2
1773	G4	Male	2017-11-28	08:40:00	MO	2	J	2
1774	G4	Male	2017-11-28	08:45:00	MO	1	F	1
1775	G4	Male	2017-11-28	08:50:00	FO	1	F	1
1776	G4	Male	2017-11-28	08:55:00	FO	1	F	1
1777	G4	Male	2017-11-28	09:00:00	SO	0	F	1
1778	G4	Male	2017-11-28	09:05:00	SO	0	F	2
1779	G4	Male	2017-11-28	09:10:00	RE	0	F	2
1780	G4	Male	2017-11-28	09:15:00	RE	0	F	1
1781	G4	Male	2017-11-28	09:20:00	MO	0	F	1
1782	G4	Male	2017-11-28	09:25:00	MO	0	F	2
1783	G4	Male	2017-11-28	09:30:00	MO	0	F	2
1784	G4	Male	2017-11-28	09:35:00	MO	0	F	2
1785	G4	Female	2017-11-28	09:40:00	MO	1	M	2
1786	G4	Female	2017-11-28	09:45:00	MO	1	M	2
1787	G4	Female	2017-11-28	09:50:00	RE	1	M	2
1788	G4	Female	2017-11-28	09:55:00	RE	1	M	2
1789	G4	Female	2017-11-28	10:00:00	RE	1	M	2
1790	G4	Female	2017-11-28	10:05:00	RE	1	M	2
1791	G4	Female	2017-11-28	10:10:00	RE	1	M	2
1792	G4	Female	2017-11-28	10:15:00	RE	1	M	2
1793	G4	Female	2017-11-28	10:20:00	RE	1	M	2
1794	G4	Female	2017-11-28	10:25:00	RE	1	M	2
1795	G4	Female	2017-11-28	10:30:00	RE	0	M	2
1796	G4	Female	2017-11-28	10:35:00	RE	0	M	2
1797	G4	Female	2017-12-16	06:20:00	SO	0	M	2
1798	G4	Female	2017-12-16	06:25:00	MO	0.5	M	1
1799	G4	Female	2017-12-16	06:30:00	RE	0.5	M	1
1800	G4	Female	2017-12-16	06:35:00	SO	0	M	1
1801	G4	Female	2017-12-16	06:40:00	FO	4	J	2
1802	G4	Female	2017-12-16	06:45:00	FO	4	J	2
1803	G4	Female	2017-12-16	06:50:00	FO	1	I	1
1804	G4	Female	2017-12-16	06:55:00	SO	0	M	1
1805	G4	Female	2017-12-16	07:00:00	SO	0	M	1
1806	G4	Female	2017-12-16	07:05:00	FO	2	M	2
1807	G4	Female	2017-12-16	07:10:00	FO	2	M	2
1808	G4	Female	2017-12-16	07:15:00	FO	2	M	2
1809	G4	Juvenile	2017-12-16	07:20:00	FO	2	M	2
1810	G4	Juvenile	2017-12-16	07:25:00	FO	2	M	2
1811	G4	Juvenile	2017-12-16	07:30:00	OB	0.2	F	2
1812	G4	Juvenile	2017-12-16	07:35:00	OB	1	M	2
1813	G4	Juvenile	2017-12-16	07:40:00	MO	2	F	1
1814	G4	Juvenile	2017-12-16	07:45:00	MO	0	all	1
1815	G4	Juvenile	2017-12-16	07:50:00	MO	0	all	1
1816	G4	Juvenile	2017-12-16	07:55:00	MO	0	all	1
1817	G4	Juvenile	2017-12-16	08:00:00	MO	0	all	1
1818	G4	Juvenile	2017-12-16	08:05:00	RE	0	all	1
1819	G4	Juvenile	2017-12-16	08:10:00	RE	0	all	1
1820	G4	Male	2017-12-16	08:15:00	RE	0	all	1
1821	G4	Male	2017-12-16	08:20:00	RE	0	all	1
1822	G4	Male	2017-12-16	08:25:00	RE	0	all	1
1823	G4	Male	2017-12-16	08:30:00	RE	0	all	1
1824	G4	Male	2017-12-16	08:35:00	RE	0	all	1
1825	G4	Male	2017-12-16	08:40:00	RE	0	all	1
1826	G4	Male	2017-12-16	08:45:00	RE	0	I	1
1827	G4	Male	2017-12-16	08:50:00	RE	0	I	1
1828	G4	Male	2017-12-16	08:55:00	RE	0	I	1
1829	G4	Male	2017-12-16	09:00:00	RE	0	I	1
1830	G4	Male	2017-12-16	09:05:00	RE	0	I	1
1831	G4	Male	2017-12-16	09:10:00	RE	0	I	1
1832	G4	Male	2017-12-16	09:15:00	RE	0	I	1
1833	G4	Male	2017-12-16	09:20:00	RE	0	I	1
1834	G4	Female	2017-12-16	09:25:00	RE	0	I	1
1835	G4	Female	2017-12-16	09:30:00	MO	1	J	1
1836	G4	Female	2017-12-16	09:35:00	MO	1	J	1
1837	G4	Female	2017-12-16	09:40:00	MO	1	J	1
1838	G4	Female	2017-12-16	09:45:00	RE	0	M	1
1839	G4	Female	2017-12-16	09:50:00	RE	0	M	1
1840	G4	Female	2017-12-16	09:55:00	RE	0	M	1
1841	G4	Female	2017-12-16	10:00:00	MO	0.5	M	1
1842	G4	Female	2017-12-16	10:05:00	MO	0.5	M	1
1843	G4	Female	2017-12-16	10:10:00	MO	0.5	M	1
1844	G4	Female	2017-12-16	10:15:00	RE	0	M	1
1845	G4	Female	2017-12-16	10:20:00	RE	0	M	1
1846	G4	Male	2017-12-16	10:25:00	MO	1	F	1
1847	G4	Male	2017-12-16	10:30:00	RE	1	F	1
1848	G4	Male	2017-12-16	10:35:00	RE	1	all	1
1849	G4	Male	2017-12-16	10:40:00	RE	0	all	1
1850	G4	Male	2017-12-16	10:45:00	RE	0	all	1
1851	G4	Male	2017-12-16	10:50:00	RE	0	all	1
1852	G4	Male	2017-12-16	10:55:00	RE	0	all	1
1853	G4	Male	2017-12-16	11:00:00	RE	0	all	1
1854	G4	Male	2017-12-16	11:05:00	RE	0	all	1
1855	G4	Male	2017-12-16	11:10:00	RE	0	all	1
1856	G4	Male	2017-12-16	11:15:00	RE	0	all	1
1857	G4	Male	2017-12-16	11:20:00	RE	0	all	1
1858	G4	Juvenile	2017-12-16	11:25:00	RE	0	all	1
1859	G4	Juvenile	2017-12-16	11:30:00	RE	0	all	1
1860	G4	Juvenile	2017-12-16	11:35:00	RE	0	all	1
1861	G4	Juvenile	2017-12-16	11:40:00	RE	0	all	1
1862	G4	Juvenile	2017-12-16	11:45:00	RE	0	all	1
1863	G4	Juvenile	2017-12-16	11:50:00	RE	0	all	1
1864	G4	Juvenile	2017-12-16	11:55:00	RE	0	all	1
1865	G4	Juvenile	2017-12-16	12:00:00	RE	0	all	1
1866	G4	Juvenile	2017-12-16	12:05:00	FO	1	M	1
1867	G4	Juvenile	2017-12-16	12:10:00	FO	1	M	1
1868	G4	Juvenile	2017-12-16	12:15:00	FO	1	M	1
1869	G4	Juvenile	2017-12-16	12:20:00	FO	1	M	1
1870	G4	Male	2017-12-16	12:25:00	FO	1	F	1
1871	G4	Male	2017-12-16	12:30:00	FO	1	F	1
1872	G4	Male	2017-12-16	12:35:00	FO	1	F	1
1873	G4	Male	2017-12-16	12:40:00	MO	1	F	1
1874	G4	Male	2017-12-16	12:45:00	RE	0.5	F	1
1875	G4	Male	2017-12-16	12:50:00	RE	1	J	1
1876	G4	Male	2017-12-16	12:55:00	RE	2	F	1
1877	G4	Male	2017-12-16	13:00:00	OB	1	F	1
1878	G4	Male	2017-12-16	13:05:00	MO	1	F	1
1879	G4	Male	2017-12-16	13:10:00	MO	1	F	1
1880	G4	Male	2017-12-16	13:15:00	MO	1	F	1
1881	G4	Juvenile	2017-12-16	13:20:00	RE	0	I	1
1882	G4	Juvenile	2017-12-16	13:25:00	RE	0	I	1
1883	G4	Juvenile	2017-12-16	13:30:00	RE	0	I	1
1884	G4	Juvenile	2017-12-16	13:35:00	RE	0	I	1
1885	G4	Juvenile	2017-12-16	13:40:00	RE	0	I	1
1886	G4	Juvenile	2017-12-16	13:45:00	RE	0	I	1
1887	G4	Juvenile	2017-12-16	13:50:00	RE	0	I	1
1888	G4	Juvenile	2017-12-16	13:55:00	RE	0	I	1
1889	G4	Juvenile	2017-12-16	14:00:00	RE	0	I	1
1890	G4	Juvenile	2017-12-16	14:05:00	RE	0	I	1
1891	G4	Juvenile	2017-12-16	14:10:00	RE	0	I	1
1892	G4	Juvenile	2017-12-16	14:15:00	RE	0	I	1
1893	G4	Juvenile	2017-12-16	14:20:00	RE	1	I	1
1894	G4	Female	2017-12-16	14:25:00	RE	1	J	1
1895	G4	Female	2017-12-16	14:30:00	RE	0.5	M	1
1896	G4	Female	2017-12-16	14:35:00	RE	1	M	1
1897	G4	Female	2017-12-16	14:40:00	RE	1	M	1
1898	G4	Female	2017-12-16	14:45:00	RE	1	M	1
1899	G4	Female	2017-12-16	14:50:00	RE	1	M	1
1900	G4	Female	2017-12-16	14:55:00	RE	1	M	1
1901	G4	Female	2017-12-16	15:00:00	RE	1	M	1
1902	G4	Female	2017-12-16	15:05:00	RE	1	I	1
1903	G4	Female	2017-12-16	15:10:00	RE	1	I	1
1904	G4	Female	2017-12-16	15:15:00	RE	1	I	1
1905	G4	Female	2017-12-16	15:20:00	RE	1	I	1
1906	G4	Female	2017-12-16	15:25:00	RE	0.5	M	1
1907	G4	Female	2017-12-16	15:30:00	RE	0.5	M	1
1908	G4	Female	2017-12-19	06:10:00	RE	1	J	1
1909	G4	Female	2017-12-19	06:15:00	RE	1	J	1
1910	G4	Female	2017-12-19	06:20:00	MO	1	J	1
1911	G4	Female	2017-12-19	06:25:00	MO	2	M	2
1912	G4	Female	2017-12-19	06:30:00	OB	2	M	2
1913	G4	Female	2017-12-19	06:35:00	OB	2	M	2
1914	G4	Female	2017-12-19	06:40:00	FO	2	M	2
1915	G4	Female	2017-12-19	06:45:00	FO	1	J	2
1916	G4	Female	2017-12-19	06:50:00	MO	3	M	2
1917	G4	Female	2017-12-19	06:55:00	MO	3	M	2
1918	G4	Female	2017-12-19	07:00:00	OB	3	M	2
1919	G4	Female	2017-12-19	07:05:00	OB	3	M	2
1920	G4	Male	2017-12-19	07:10:00	FO	3	F	2
1921	G4	Male	2017-12-19	07:15:00	OB	0	F	2
1922	G4	Male	2017-12-19	07:20:00	OB	0	F	2
1923	G4	Male	2017-12-19	07:25:00	FO	3	F	2
1924	G4	Male	2017-12-19	07:30:00	RE	5	J	3
1925	G4	Male	2017-12-19	07:35:00	RE	3	J	3
1926	G4	Male	2017-12-19	07:40:00	MO	3	J	3
1927	G4	Male	2017-12-19	07:45:00	RE	0	F	1
1928	G4	Male	2017-12-19	07:50:00	RE	0	F	1
1929	G4	Male	2017-12-19	07:55:00	RE	1	J	1
1930	G4	Male	2017-12-19	08:00:00	MO	1	J	1
1931	G4	Male	2017-12-19	08:05:00	MO	1	J	1
1932	G4	Juvenile	2017-12-19	08:10:00	MO	1	I	1
1933	G4	Juvenile	2017-12-19	08:15:00	FO	0.5	F	1
1934	G4	Juvenile	2017-12-19	08:20:00	FO	0.5	F	1
1935	G4	Juvenile	2017-12-19	08:25:00	FO	0.5	F	1
1936	G4	Juvenile	2017-12-19	08:30:00	OB	2	F	1
1937	G4	Juvenile	2017-12-19	08:35:00	OB	1	M	1
1938	G4	Juvenile	2017-12-19	08:40:00	OB	1	M	1
1939	G4	Juvenile	2017-12-19	08:45:00	OB	1	M	1
1940	G4	Juvenile	2017-12-19	08:50:00	MO	2	M	1
1941	G4	Juvenile	2017-12-19	08:55:00	FO	1	M	1
1942	G4	Juvenile	2017-12-19	09:00:00	RE	2	M	1
1943	G4	Male	2017-12-19	09:05:00	RE	2	F	1
1944	G4	Infant	2017-12-19	09:10:00	RE	0	all	1
1945	G4	Infant	2017-12-19	09:15:00	RE	0	all	1
1946	G4	Infant	2017-12-19	09:20:00	RE	0	all	1
1947	G4	Infant	2017-12-19	09:25:00	RE	0	all	1
1948	G4	Infant	2017-12-19	09:30:00	RE	0	all	1
1949	G4	Infant	2017-12-19	09:35:00	RE	0	all	1
1950	G4	Infant	2017-12-19	09:40:00	RE	0	all	1
1951	G4	Infant	2017-12-19	09:45:00	RE	0	all	1
1952	G4	Infant	2017-12-19	09:50:00	RE	0	all	1
1953	G4	Infant	2017-12-19	09:55:00	RE	0	all	1
1954	G4	Infant	2017-12-19	10:00:00	RE	0	all	1
1955	G4	Female	2017-12-19	10:05:00	RE	0	all	1
1956	G4	Female	2017-12-19	10:10:00	RE	0	all	1
1957	G4	Female	2017-12-19	10:15:00	RE	0	all	1
1958	G4	Female	2017-12-19	10:20:00	RE	0	all	1
1959	G4	Female	2017-12-19	10:25:00	RE	0	all	1
1960	G4	Female	2017-12-19	10:30:00	RE	0	all	1
1961	G4	Female	2017-12-19	10:35:00	RE	0	all	1
1962	G4	Female	2017-12-19	10:40:00	RE	0	all	1
1963	G4	Female	2017-12-19	10:45:00	RE	0	all	1
1964	G4	Female	2017-12-19	10:50:00	RE	0	all	1
1965	G4	Female	2017-12-19	10:55:00	RE	0	all	1
1966	G4	Female	2017-12-19	11:00:00	RE	0	all	1
1967	G4	Female	2017-12-19	11:05:00	RE	0	all	1
1968	G4	Female	2017-12-19	11:10:00	RE	0	all	1
1969	G4	Juvenile	2017-12-19	11:15:00	RE	0	all	1
1970	G4	Juvenile	2017-12-19	11:20:00	RE	0	all	1
1971	G4	Juvenile	2017-12-19	11:25:00	RE	0	all	1
1972	G4	Juvenile	2017-12-19	11:30:00	RE	0	all	1
1973	G4	Juvenile	2017-12-19	11:35:00	RE	0	all	1
1974	G4	Juvenile	2017-12-19	11:40:00	RE	0	all	1
1975	G4	Juvenile	2017-12-19	11:45:00	RE	0	all	1
1976	G4	Juvenile	2017-12-19	11:50:00	RE	0	all	1
1977	G4	Juvenile	2017-12-19	11:55:00	RE	0	all	1
1978	G4	Juvenile	2017-12-19	12:00:00	RE	0	all	1
1979	G4	Male	2018-01-09	05:40:00	MO	0	I	1
1980	G4	Male	2018-01-09	06:40:00	RE	0	I	1
1981	G4	Male	2018-01-09	06:45:00	RE	0.5	I	1
1982	G4	Male	2018-01-09	06:50:00	RE	0.5	I	1
1983	G4	Male	2018-01-09	06:55:00	RE	1	I	1
1984	G4	Male	2018-01-09	07:00:00	RE			2
1985	G4	Male	2018-01-09	07:05:00	MO			2
1986	G4	Male	2018-01-09	07:10:00	MO			2
1987	G4	Male	2018-01-09	07:15:00	RE	1	I	2
1988	G4	Male	2018-01-09	07:20:00	RE	2	F	2
1989	G4	Male	2018-01-09	07:25:00	MO	1	F	2
1990	G4	Male	2018-01-09	07:30:00	MO	1	F	1
1991	G4	Female	2018-01-09	07:35:00	MO	1	M	1
1992	G4	Female	2018-01-09	07:40:00	OB	0.5	all	2
1993	G4	Female	2018-01-09	07:45:00	OB	0.5	all	2
1994	G4	Female	2018-01-09	07:50:00	OB	0.5	all	2
1995	G4	Female	2018-01-09	07:55:00	OB	0.5	all	2
1996	G4	Female	2018-01-09	08:00:00	FO	2	M	2
1997	G4	Female	2018-01-09	08:05:00	MO	2	M	2
1998	G4	Female	2018-01-09	08:10:00	OB	solo	solo	2
1999	G4	Female	2018-01-09	08:15:00	OB	solo	solo	2
[truncated: 898 more rows]

## Sheet: Cortisol
sample	date	group	HR-distance	id	age	time	period	cortisol-cc
1	2017-10-17	G5	514	F	A	18:22:00	afternoon	0.3185		Variable
2	2017-10-30	G5	514	M	A	15:51:00	afternoon	0.1026		group	Factor	6 levels	"G1","G2","G3",..: 1 1 1 1 1 2 2 2 2 2 ...
3	2017-11-03	G6	592	I	Y	17:01:00	afternoon	0.1		id	Factor	5 levels	"F","I","J","M",..: 1 1 1 3 3 1 3 3 5 4 ...
4	2017-11-03	G6	592	J	Y	17:01:00	afternoon	0.1501		age	Factor	2 levels	"A","Y": 1 1 1 2 2 1 2 2 1 1 ...
5	2017-11-11	G3	281	I	Y	09:47:00	morning	0.1159		distance	co-variate	Integer	66 66 66 66 66 184 184 184 184 184 ...
6	2017-11-11	G3	281	J	Y	09:47:00	morning	0.1141		cortisol	DV	Numeric
7	2017-11-13	G4	420	F	A	17:42:00	afternoon	0.1406
8	2017-11-18	G6	592	S	A	12:11:00	afternoon	0.1031
9	2017-11-22	G2	184	F	A	16:56:00	afternoon	0.0709
10	2017-11-23	G2	184	S	A	14:40:00	afternoon	0.09178
11	2017-11-28	G3	281	F	A	15:24:00	afternoon	0.1078
12	2017-11-28	G3	281	F	A	15:24:00	afternoon	0.09482
13	2017-12-02	G5	514	F	A	10:29:00	morning	0.344
14	2017-12-02	G5	514	J	Y	10:29:00	morning	0.09238
15	2017-12-09	G1	66	F	A	07:22:00	morning	0.1423
16	2017-12-09	G1	66	J	Y	07:22:00	morning	0.1101
17	2017-12-09	G1	66	J	Y	07:22:00	morning	0.1548
18	2017-12-12	G2	184	M	A			0.2067
19	2017-12-12	G2	184	M	A			0.1126
20	2017-12-19	G4	420	J	Y	13:55:00	afternoon	0.09526
21	2018-01-16	G2	184	J	Y			0.1395
22	2018-03-16	G5	514	F	A			0.1595
23	2018-03-20	G3	281	M	A	10:29:00	morning	0.1046
24	2018-03-20	G3	281	M	A	10:29:00	morning	0.08892
25	2018-03-22	G4	420	M	A	09:41:00	morning	0.1146
26	2018-03-28	G5	514	F	A	10:33:00	morning	0.1793
27	2018-03-28	G5	514	J	Y	10:33:00	morning	0.1631
28	2018-04-05	G2	184	J	Y	10:26:00	morning	0.05097
29	2018-04-05	G1	66	F	A	10:26:00	morning	0.1819
30	2018-04-05	G1	66	F	A	10:26:00	morning	0.1749
